# Supplementary material for: Genomic landscape of the signals of positive natural selection in populations of Northern Eurasia: A view from Northern Russia
Source: PLoS One. 2020 Feb 5;15(2):e0228778. doi: 10.1371/journal.pone.0228778 (PMC7001972; doi:10.1371/journal.pone.0228778)
Supplement: S1 File — (GZ) [file pone.0228778.s001.tar.gz]

Archive with 4 entries (4 files):
- ./._README_AlleleFreqEGDP.txt
- README_AlleleFreqEGDP.txt
- AlleleFreqEGDP.pl
- EGDPindividuals.txt
