# Supplementary material for: Genomic landscape of the signals of positive natural selection in populations of Northern Eurasia: A view from Northern Russia
Source: PLoS One. 2020 Feb 5;15(2):e0228778. doi: 10.1371/journal.pone.0228778 (PMC7001972; doi:10.1371/journal.pone.0228778)
Supplement: S1 File — (GZ) [file pone.0228778.s001.tar.gz › README_AlleleFreqEGDP.txt]

Instructions for AlleleFreqEGDP.pl, May 15, 2019, by Alexei Fedorov

1) Program AlleleFreqEGDP.pl is a public copy of original PROJECT1_v3.pl.  This program finds over-represented alleles in a specified tested population group that frequencies are several times higher than in all the rest groups. Essential instructions are at the beginning of the code.  Two types of input files are required. The first one is the EGDP VCF files for each 22 autosomes (database EGDP_PaganiEtAl2016_Release_Build37_VCF.tar.gz.).  They are expected to be in the same current directory as the program. Otherwise you need to change the path in the code. The second file is the table EGDPindividuals.txt that shows the identifiers for each individual and the population, country and the population group in four columns respectively. This table also should be in the same current directory
2) To start the program type the following command line 
perl AlleleFreqEGDP.pl NameOutputDirectory
The program creates the new output directory where it writes all the output files. The main output files out1_N , where N is the chromosome number will be in the same format as the tables in the supplementary Table S2. The expected time of execution for all chromosomes is about 2-3 hours.
