# Supplementary material for: Genomic landscape of the signals of positive natural selection in populations of Northern Eurasia: A view from Northern Russia
Source: PLoS One. 2020 Feb 5;15(2):e0228778. doi: 10.1371/journal.pone.0228778 (PMC7001972; doi:10.1371/journal.pone.0228778)
Supplement: S1 File — (GZ) [file pone.0228778.s001.tar.gz › AlleleFreqEGDP.pl]

#!/usr/local/perl
#this program was created in November 2018 by Alexei Fedorov and is free for public without any restrictions
# to start this program type the following command in the command line:
#  perl AlleleFreqEGDP.pl NameDirResultsOutput
# where NameDirResultsOutput is the name of directory, which will be created and where all the results will be placed
#it takes about 2 hours to execute the program on regular linux desktop

#MAIN SETTINGS OF PARAMETERS
$multiple = 1.8; #this is the threshold for the over-representation of the allele frequency in the population group under analysis
$MAFthreshold =0.25; #this is the threshold for Minor Allele Frequency in the population group under analysis

#---------------------------------------------
#below 12 lines are arrays of names of 12 populational groups which allele frequencies will be examinated
# The first element in this array @pop will be the population group under analysis for which over-represented alleles will be obtained
# in order to change the population group to study, just put it as the first element in the array @pop
@pop=qw(NEE NWA control Europe India Altaian Slavs MidEast Tatar Caucasus Chukchi Asia);
#@pop=qw(Chukchi NWA control Europe India Altaian Slavs MidEast Tatar Caucasus NEE Asia);
#@pop=qw(Asia NWA control Europe India Altaian Slavs MidEast Tatar Caucasus Chukchi NEE);
#@pop=qw(MidEast NWA control Europe India Altaian Slavs NEE Tatar Caucasus Chukchi Asia);
#@pop=qw(Slavs NWA control Europe India Altaian NEE MidEast Tatar Caucasus Chukchi Asia);
#@pop=qw(Caucasus NWA control Europe India Altaian Slavs MidEast Tatar NEE Chukchi Asia);
#@pop=qw(Tatar NWA control Europe India Altaian Slavs MidEast NEE Caucasus Chukchi Asia);
#@pop=qw(Europe NWA control NEE India Altaian Slavs MidEast Tatar Caucasus Chukchi Asia);
#@pop=qw(India NWA control Europe NEE Altaian Slavs MidEast Tatar Caucasus Chukchi Asia);
#@pop=qw(Altaian NWA control Europe India NEE Slavs MidEast Tatar Caucasus Chukchi Asia);
#@pop=qw(NWA NEE control Europe India Altaian Slavs MidEast Tatar Caucasus Chukchi Asia);
#---------------------------------------------------------

foreach $x (@pop) {%{$x}=();}
foreach $x (@pop) {%{$x . 2}=();}
%ID0=%ID1=%ID2=%ID3=(); @TABLE =(); %MAN=(); #%MAN key is ID value is the number of '1' in the TABLE 

$flag_max = 1;  $Nsnp =0; # internal parameters left from previous versions
system("mkdir $ARGV[0]");

open(IN1, "EGDPindividuals.txt") || die "cannot open input EGDPindividuals.txt  $! \n";

while(<IN1>) {
	chomp($_);
	@A =split(/\t/, $_);
	for $z (0..3) {$A[$z] =~s/\s//g;} 
	$ID0{$A[0]}=$A[0];
	$ID1{$A[0]}=$A[1];
	$ID2{$A[0]}=$A[2];
	$ID3{$A[0]}=$A[3];
	foreach $x (@pop) {
		if ($_ =~/$x/) {
			${$x}{$A[0]}=1;  #HASH   ID -> population
		}
	}
}

#the program creates 3 types of output files: out1, out2, and out3.   there will be 22  files out1 for each chromosome (e.g. out1_1 .. out1_22)
#all the details for orevrepresented alleles will be inside out1 files, while more general overall view of the results will be in out2 and out3
$out2 =$ARGV[0] . '/out2';
open(OUT2, ">$out2");
$out3 =$ARGV[0] . '/out3';
open(OUT3, ">$out3");

for $CHROM (1..22) {
	@TABLE = ();
	$out1 = $ARGV[0] .'/out1_' . $CHROM; 
	open(OUT1, ">$out1");
# in case your VCF files for EGDP project are in different directory, create the appropriate  path for them. In this configuration the files are in the current dir
	$input = 'EGDP_PaganiEtAl2016_Release_Build37_Chr' . $CHROM . '.vcf.gz';
	print "\n  processing Chromosome $CHROM \n";
	$c=0;  $c5=0; $COL =4;
	open(IN2, "zcat $input |") || die "cannot open $input  $! \n";
	while(<IN2>) {
		$c++;
		if ($c <10) {next;}
		if ($c ==10) {
			@b=split(/\t/, $_);
			foreach $item (@b) {$item =~s/\s//g;}
			foreach $z (@pop) {
				for $x (0..$#b) { 
					if (${$z}{$b[$x]}) {
						# hash of columns for each population e.g. %NWA2 
						${$z . 2}{$x} =1;  #HASH column -> population
					}
				}
			}
			@pop2 =('results', 'position', @pop);
			for $x (0..$#pop2) {$TABLE[$x][0]= $pop2[$x];}
			for $x (0..$#pop2) {  #create first 12 rows in  the output table
				for $z (1..3) {
					$TABLE[$x][$z]= '_';
				}
			}
			for $x (9..410) {
				$W=$x+$#pop2 -8;  #to skip first 14s, which will show freqencies
				for $z (0..3) {
				$TABLE[$W][$z]= ${'ID' . $z}{$b[$x]};
				}
			}
		}
		if ($c>10){ 
			@d =split(/\t/, $_); #@d is an array of elements of current line	for vcf file
			if ($d[1] > 100 && $d[1]<285000000){
				%count =(); $flag =0;	#$flag  is used for skipping frequency calculations of other populations than NWA
				 ${$pop[0]} =0;
				for $x (0..$#d) {
					if (${$pop[0] . 2}{$x} ==1) {
						@e =split(//,$d[$x]); #@e array of characters ofeach individual
						foreach $y (@e) { $count{$y}++;}
					}
				}
				if (($count{'1'} + $count{'0'})> 0 && $count{'1'} >2){
					${$pop[0]} = $count{'1'} / ($count{'1'} + $count{'0'}); #$freq now is $NWA
					${$pop[0]}=sprintf("%.3f", ${$pop[0]});
					$flag =1;
				}
				if ($flag) {		#calculation of frequencies of all other populations (ALL -NWA)
					$max =0; #this will be the maximal frequency of the allele in the rest 11 population groups
					for $z (1..$#pop) {
						%count =(); 	
						${$pop[$z]} =0; #nitialization of frequency of current population e.g. variable $Tatar
						for $x (0..$#d) {
							if (${$pop[$z] .2}{$x} ==1) {
								@e =split(//,$d[$x]); #@e array of characters ofeach individual
								foreach $y (@e) { $count{$y}++;}
							}
						}
						if (($count{'1'} + $count{'0'})> 0 && $flag ==1){
							${$pop[$z]} = $count{'1'} / ($count{'1'} + $count{'0'});
							${$pop[$z]}=sprintf("%.2f", ${$pop[$z]});
							if ($max < ${$pop[$z]}) {$max = ${$pop[$z]};}
						}
					}
				}
				
				if (${$pop[0]} > (3*$control) &&   ${$pop[0]}>$MAFthreshold ) {$Nsnp++;} #additon for PROJECT1_v1.pl for p-value estimation

				# next line is conditional filters for SNPs, which can be changed
				if (${$pop[0]} > (3*$control) &&   ${$pop[0]}>0.20 && ${$pop[0]} > ($multiple*$max*$flag_max) ) {
					for $x (9..$#d) {
						$c1 =0;  #counting Mutant alleles for each individual
						$c1 = $d[$x] =~ tr/1//;
						#$b[$x] person ID
						$MAN{$b[$x]} +=$c1;
					}
					$c5++; 
					$ratio = $max/${$pop[0]}; $ratio=sprintf("%.2f", $ratio);
					print "$c5\t$d[1]\t${$pop[0]}\t$control\t$Europe\t$max\t$ratio\n";
					print OUT3 $CHROM, "\t", $d[1], "\n";
					for $x (0..$#pop2) {
						if ($x==0) {$TABLE[$x][$COL] = '-';}
						elsif ($x==1) {$TABLE[$x][$COL] = $d[1];}
						elsif ($x>1) {$TABLE[$x][$COL] = ${$pop2[$x]};}
						else  {$TABLE[$x][$COL] = '_';}
					}	
					for $x (9..410) {
						$W=$x+$#pop2 -8;
						$TABLE[$W][$COL] = $d[$x];
					}
					$COL++;
				}
			}
		}	
	}
	close (IN2);

	for $x (0..410) {
		for $c (0..$COL) {
			print OUT1 $TABLE[$x][$c], "\t";
		}
		print OUT1 "\n";
	}
	close (OUT1);	
}
print "number of SNPs for p-value estimation is $Nsnp \n";
foreach my $key (sort { $MAN{$b} <=> $MAN{$a} } keys %MAN) {
	print OUT2 "$MAN{$key}\t $ID3{$key}\t$ID1{$key}\t$key\n";
}
