# Supplementary material for: Genomic landscape of the signals of positive natural selection in populations of Northern Eurasia: A view from Northern Russia
Source: PLoS One. 2020 Feb 5;15(2):e0228778. doi: 10.1371/journal.pone.0228778 (PMC7001972; doi:10.1371/journal.pone.0228778)
Supplement: S1 File — (GZ) [file pone.0228778.s001.tar.gz › EGDPindividuals.txt]

GS000035245-ASM	Congo-pygmies	Congo	control
GS000035246-ASM	Congo-pygmies	Congo	control
GS000035247-ASM	Congo-pygmies	Congo	control
GS000016938-ASM	Cachi	Argentina	control
GS000016939-ASM	Cachi	Argentina	control
GS000016940-ASM	Cachi	Argentina	control
GS000017077-ASM	Cachi	Argentina	control
GS000016942-ASM	Cachi	Argentina	control
GS000016948-ASM	Colla	Argentina	control
GS000016949-ASM	Colla	Argentina	control
GS000016950-ASM	Colla	Argentina	control
GS000016951-ASM	Colla	Argentina	control
GS000016943-ASM	Wichi	Argentina	control
GS000016944-ASM	Wichi	Argentina	control
GS000016945-ASM	Wichi	Argentina	control
GS000016946-ASM	Wichi	Argentina	control
GS000014408-ASM	Abkhazians	Georgia	MidEast
GS000014409-ASM	Abkhazians	Georgia	MidEast
GS000014410-ASM	Abkhazians	Georgia	MidEast
GS000013745-ASM	Armenians	Armenia	MidEast
GS000013746-ASM	Armenians	Armenia	MidEast
GS000035173-ASM	Armenians	Armenia	MidEast
GS000035124-ASM	Armenians	Armenia	MidEast
GS000035125-ASM	Armenians	Armenia	MidEast
GS000035126-ASM	Armenians	Armenia	MidEast
GS000014407-ASM	Avars	Russia	Caucasus
GS000014405-ASM	Avars	Russia	Caucasus
GS000014406-ASM	Avars	Russia	Caucasus
GS000013742-ASM	Azerbaijanis	Azerbaijan	MidEast
GS000013741-ASM	Azerbaijanis	Azerbaijan	MidEast
GS000035237-ASM	Azerbaijanis	Russia	MidEast
GS000016170-ASM	Balkars	Russia	Caucasus
GS000016172-ASM	Balkars	Russia	Caucasus
GS000016171-ASM	Balkars	Russia	Caucasus
GS000013740-ASM	Circassians	Russia	Caucasus
GS000035113-ASM	Circassians	Russia	Caucasus
GS000035114-ASM	Circassians	Russia	Caucasus
GS000035150-ASM	Georgians	Georgia	MidEast
GS000035685-ASM	Georgians	Georgia	MidEast
GS000014411-ASM	Kabardins	Russia	Caucasus
GS000014412-ASM	Kabardins	Russia	Caucasus
GS000014413-ASM	Kabardins	Russia	Caucasus
GS000035115-ASM	Kabardins	Russia	Caucasus
GS000014370-ASM	Kumyks	Russia	Caucasus
GS000014404-ASM	Kumyks	Russia	Caucasus
GS000014368-ASM	Kumyks	Russia	Caucasus
GS000014365-ASM	Lezgins	Russia	Caucasus
GS000013724-ASM	Lezgins	Russia	Caucasus
GS000014366-ASM	Lezgins	Russia	Caucasus
GS000035243-ASM	Lezgins	Russia	Caucasus
GS000014414-ASM	NEE-Ossetians	Russia	Caucasus
GS000013739-ASM	NEE-Ossetians	Russia	Caucasus
GS000014363-ASM	Tabasarans	Russia	Caucasus
GS000014421-ASM	Tabasarans	Russia	Caucasus
GS000014364-ASM	Tabasarans	Russia	Caucasus
GS000016189-ASM	Ishkasim	Tajikistan	Asia
GS000016196-ASM	Ishkasim	Tajikistan	Asia
GS000014415-ASM	Kazakhs	Kazakhstan	Asia
GS000013752-ASM	Kazakhs	Kazakhstan	Asia
GS000035127-ASM	Kazakhs	Kazakhstan	Asia
GS000016177-ASM	Kyrgyz	Kyrgyzstan	Asia
GS000016191-ASM	Kyrgyz	Kyrgyzstan	Asia
GS000016197-ASM	Kyrgyz	Kyrgyzstan	Asia
GS000013757-ASM	Kyrgyz	Kyrgyzstan	Asia
GS000016193-ASM	Kyrgyz_Tdj	Tajikistan	Asia
GS000016187-ASM	Kyrgyz_Tdj	Tajikistan	Asia
GS000016195-ASM	Kyrgyz_Tdj	Tajikistan	Asia
GS000016188-ASM	Rushan-Vanch	Tajikistan	Asia
GS000014417-ASM	Rushan-Vanch	Tajikistan	Asia
GS000013758-ASM	Shugnan	Tajikistan	Asia
GS000016192-ASM	Tajiks	Tajikistan	Asia
GS000035118-ASM	Turkmens	Uzbekistan	Asia
GS000035119-ASM	Turkmens	Uzbekistan	Asia
GS000035120-ASM	Turkmens	Uzbekistan	Asia
GS000016176-ASM	Uygurs	Kazakhstan	Asia
GS000035028-ASM	Uzbek	Uzbekistan	Asia
GS000035029-ASM	Uzbek	Uzbekistan	Asia
GS000035030-ASM	Uzbek	Uzbekistan	Asia
GS000016194-ASM	Yaghnobi	Tajikistan	Asia
GS000035021-ASM	Albanians	Albania	Europe
GS000035147-ASM	Albanians	Albania	Europe
GS000035434-ASM	Albanians	Albania	Europe
GS000019181-ASM	Bashkirs	Russia	Tatar
GS000016134-ASM	Bashkirs	Russia	Tatar
GS000016276-ASM	Bashkirs	Russia	Tatar
GS000035032-ASM	Bashkirs	Russia	Tatar
GS000035033-ASM	Bashkirs	Russia	Tatar
GS000014324-ASM	Belarusians	Belarus	Slavs
GS000016104-ASM	Belarusians	Belarus	Slavs
GS000014351-ASM	Belarusians	Belarus	Slavs
GS000035241-ASM	Belarusians	Belarus	Slavs
GS000019182-ASM	Chuvashes	Russia	Tatar
GS000020097-ASM	Chuvashes	Russia	Tatar
GS000013764-ASM	Chuvashes	Russia	Tatar
GS000035238-ASM	Cossacks	Ukraine	Slavs
GS000035239-ASM	Cossacks	Ukraine	Slavs
GS000016186-ASM	Cossacks_Kuban	Russia	Slavs
GS000035179-ASM	Cossacks_Kuban	Russia	Slavs
GS000015871-ASM	Croats	Bosnia-Herzegovina	Europe
GS000015872-ASM	Croats	Bosnia-Herzegovina	Europe
GS000015873-ASM	Croats	Bosnia-Herzegovina	Europe
GS000013754-ASM	Croats	Bosnia-Herzegovina	Europe
GS000017208-ASM	Estonians	Estonia	NEE
GS000017210-ASM	Estonians	Estonia	NEE
GS000017209-ASM	Estonians	Estonia	NEE
GS000017206-ASM	Estonians	Estonia	NEE
GS000016919-ASM	Estonians	Estonia	NEE
GS000017199-ASM	Estonians	Estonia	NEE
GS000016894-ASM	Finnish	Finland	NEE
GS000016895-ASM	Finnish	Finland	NEE
GS000018756-ASM	Finnish	Finland	NEE
GS000016892-ASM	Germans	Germany	Europe
GS000016893-ASM	Germans	Germany	Europe
GS000016891-ASM	Germans	Germany	Europe
GS000016902-ASM	Hungarians	Hungary	Europe
GS000016901-ASM	Hungarians	Ukraine	Europe
GS000016896-ASM	Ingrians	Russia	NEE
GS000017197-ASM	Ingrians	Russia	NEE
GS000016897-ASM	Ingrians	Russia	NEE
GS000013765-ASM	Karelians	Russia	NEE
GS000016970-ASM	Karelians	Russia	NEE
GS000035149-ASM	Karelians	Russia	NEE
GS000014328-ASM	Komis	Russia	NEE
GS000035018-ASM	Komis	Russia	NEE
GS000015876-ASM	Kryashen-Tatars	Russia	Tatar
GS000015877-ASM	Kryashen-Tatars	Russia	Tatar
GS000015875-ASM	Kryashen-Tatars	Russia	Tatar
GS000016903-ASM	Latvians	Latvia	Europe
GS000035027-ASM	Latvians	Latvia	Europe
GS000035148-ASM	Latvians	Latvia	Europe
GS000016905-ASM	Lithuanians	Lithuania	Europe
GS000016904-ASM	Lithuanians	Lithuania	Europe
GS000035040-ASM	Lithuanians	Lithuania	Europe
GS000014331-ASM	Maris	Russia	Tatar
GS000015715-ASM	Maris	Russia	Tatar
GS000014332-ASM	Maris	Russia	Tatar
GS000035031-ASM	Maris	Russia	Tatar
GS000013763-ASM	Mishar-Tatars	Russia	Tatar
GS000016900-ASM	Moldavians	Moldavia	Europe
GS000016899-ASM	Moldavians	Moldavia	Europe
GS000015874-ASM	Mordvins	Russia	Tatar
GS000014330-ASM	Mordvins	Russia	Tatar
GS000013698-ASM	Mordvins	Russia	Tatar
GS000016888-ASM	Poles	Poland	Europe
GS000016889-ASM	Poles	Poland	Europe
GS000016890-ASM	Poles	Poland	Europe
GS000015869-ASM	Poles	Poland	Europe
GS000015870-ASM	Roma	Bosnia-Herzegovina	Europe
GS000014325-ASM	Roma	Bosnia-Herzegovina	Europe
GS000014352-ASM	Roma	Bosnia-Herzegovina	Europe
GS000017202-ASM	Russians	Russia	Slavs
GS000016797-ASM	Russians-Central	Russia	Slavs
GS000035242-ASM	Russians-Central	Russia	Slavs
GS000014416-ASM	Russians-NEE	Russia	NEE
GS000013756-ASM	Russians-NEE	Russia	NEE
GS000016819-ASM	Russians-West	Russia	Slavs
GS000016796-ASM	Russians-West	Russia	Slavs
GS000035024-ASM	Saami	Norway	NEE
GS000035025-ASM	Saami	Norway	NEE
GS000035026-ASM	Saami	Norway	NEE
GS000035109-ASM	Swedes	Sweden	Europe
GS000035240-ASM	Swedes	Sweden	Europe
GS000013706-ASM	Tatars	Kazakhstan	Tatar
GS000013704-ASM	Tatars	Russia	Tatar
GS000013705-ASM	Tatars	Kazakhstan	Tatar
GS000016105-ASM	Udmurds	Russia	Tatar
GS000013694-ASM	Udmurds	Russia	Tatar
GS000035432-ASM	Udmurds	Russia	Tatar
GS000035017-ASM	Udmurds	Russia	Tatar
GS000035121-ASM	Ukrainians_east	Ukraine	Slavs
GS000035174-ASM	Ukrainians_east	Ukraine	Slavs
GS000035176-ASM	Ukrainians_east	Ukraine	Slavs
GS000013755-ASM	Ukrainians_north	Ukraine	Slavs
GS000035175-ASM	Ukrainians_west	Ukraine	Slavs
GS000035177-ASM	Ukrainians_west	Ukraine	Slavs
GS000035178-ASM	Ukrainians_west	Ukraine	Slavs
GS000015878-ASM	Vepsas	Russia	NEE
GS000016971-ASM	Vepsas	Russia	NEE
GS000017632-ASM	Vepsas	Russia	NEE
GS000035244-ASM	Vepsas	Russia	NEE
GS000035686-ASM	Koinanbe	Papua New Guinea	control
GS000035255-ASM	Koinanbe	Papua New Guinea	control
GS000035258-ASM	Koinanbe	Papua New Guinea	control
GS000035256-ASM	Kosipe	Papua New Guinea	control
GS000035260-ASM	Kosipe	Papua New Guinea	control
GS000035365-ASM	Kosipe	Papua New Guinea	control
GS000016173-ASM	Altaians	Russia	Altaian
GS000016967-ASM	Altaians	Russia	Altaian
GS000016174-ASM	Altaians	Russia	Altaian
GS000020512-ASM	Altaians	Russia	Altaian
GS000022439-ASM	Altaians	Russia	Altaian
GS000022440-ASM	Altaians	Russia	Altaian
GS000014629-ASM	Buryats	Russia	Altaian
GS000013761-ASM	Buryats	Russia	Altaian
GS000014418-ASM	Buryats	Russia	Altaian
GS000020113-ASM	Buryats	Russia	Altaian
GS000020126-ASM	Buryats	Russia	Altaian
GS000020127-ASM	Buryats	Russia	Altaian
GS000020491-ASM	Buryats	Russia	Altaian
GS000022436-ASM	Buryats	Russia	Altaian
GS000022437-ASM	Buryats	Russia	Altaian
GS000022066-ASM	Buryats	Russia	Altaian
GS000022077-ASM	Buryats	Russia	Altaian
GS000022091-ASM	Buryats	Russia	Altaian
GS000022092-ASM	Buryats	Russia	Altaian
GS000022093-ASM	Buryats	Russia	Altaian
GS000022094-ASM	Buryats	Russia	Altaian
GS000022090-ASM	Buryats	Russia	Altaian
GS000022298-ASM	Buryats	Russia	Altaian
GS000014403-ASM	Chukchis	Russia	Chukchi
GS000014420-ASM	Chukchis	Russia	Chukchi
GS000020001-ASM	Chukchis	Russia	Chukchi
GS000020003-ASM	Chukchis	Russia	Chukchi
GS000020002-ASM	Chukchis	Russia	Chukchi
GS000019997-ASM	Eskimo	Russia	Chukchi
GS000020000-ASM	Eskimo	Russia	Chukchi
GS000019998-ASM	Eskimo	Russia	Chukchi
GS000019999-ASM	Eskimo	Russia	Chukchi
GS000014334-ASM	Evenks	Russia	NWA
GS000014336-ASM	Evenks	Russia	NWA
GS000014335-ASM	Evenks	Russia	NWA
GS000020006-ASM	Evenks	Russia	NWA
GS000020005-ASM	Evenks	Russia	NWA
GS000020004-ASM	Evenks	Russia	NWA
GS000020363-ASM	Evenks	Russia	NWA
GS000020108-ASM	Evenks	Russia	NWA
GS000020107-ASM	Evenks	Russia	NWA
GS000020109-ASM	Evenks	Russia	NWA
GS000020489-ASM	Evenks	Russia	NWA
GS000022096-ASM	Evenks	Russia	NWA
GS000022097-ASM	Evenks	Russia	NWA
GS000020129-ASM	Evens_Magadan	Russia	NWA
GS000020110-ASM	Evens_Magadan	Russia	NWA
GS000034297-ASM	Evens_Magadan	Russia	NWA
GS000022293-ASM	Evens_Magadan	Russia	NWA
GS000022292-ASM	Evens_Magadan	Russia	NWA
GS000016165-ASM	Evens_Sakha	Russia	NWA
GS000016166-ASM	Evens_Sakha	Russia	NWA
GS000016167-ASM	Evens_Sakha	Russia	NWA
GS000014337-ASM	Forest-Nenets	Russia	NWA
GS000013714-ASM	Forest-Nenets	Russia	NWA
GS000015879-ASM	Forest-Nenets	Russia	NWA
GS000013717-ASM	Kets	Russia	NWA
GS000015393-ASM	Kets	Russia	NWA
GS000035128-ASM	Kets	Russia	NWA
GS000016164-ASM	Khantys	Russia	NWA
GS000016906-ASM	Khantys	Russia	NWA
GS000035697-ASM	Khantys	Russia	NWA
GS000016168-ASM	Koryaks	Russia	Chukchi
GS000016169-ASM	Koryaks	Russia	Chukchi
GS000019994-ASM	Koryaks	Russia	Chukchi
GS000019996-ASM	Koryaks	Russia	Chukchi
GS000019992-ASM	Koryaks	Russia	Chukchi
GS000019993-ASM	Koryaks	Russia	Chukchi
GS000019995-ASM	Koryaks	Russia	Chukchi
GS000022442-ASM	Koryaks	Russia	Chukchi
GS000022067-ASM	Koryaks	Russia	Chukchi
GS000034970-ASM	Koryaks	Russia	Chukchi
GS000022068-ASM	Koryaks	Russia	Chukchi
GS000022069-ASM	Koryaks	Russia	Chukchi
GS000033948-ASM	Koryaks	Russia	Chukchi
GS000022071-ASM	Koryaks	Russia	Chukchi
GS000034185-ASM	Koryaks	Russia	Chukchi
GS000022072-ASM	Koryaks	Russia	Chukchi
GS000016184-ASM	Mansis	Russia	NWA
GS000016185-ASM	Mansis	Russia	NWA
GS000035019-ASM	Mansis	Russia	NWA
GS000016190-ASM	Mongolians	Mongolia	Altaian
GS000035116-ASM	Mongolians	Mongolia	Altaian
GS000035117-ASM	Mongolians	Mongolia	Altaian
GS000035234-ASM	Mongolians	Mongolia	Altaian
GS000035235-ASM	Mongolians	Mongolia	Altaian
GS000035236-ASM	Mongolians	Mongolia	Altaian
GS000016159-ASM	Nganasans	Russia	NWA
GS000016160-ASM	Nganasans	Russia	NWA
GS000014402-ASM	Sakha	Russia	NWA
GS000013709-ASM	Sakha	Russia	NWA
GS000014333-ASM	Sakha	Russia	NWA
GS000020111-ASM	Sakha	Russia	NWA
GS000020112-ASM	Sakha	Russia	NWA
GS000020490-ASM	Sakha	Russia	NWA
GS000022441-ASM	Sakha	Russia	NWA
GS000015392-ASM	Selkups	Russia	NWA
GS000013715-ASM	Selkups	Russia	NWA
GS000013716-ASM	Selkups	Russia	NWA
GS000022438-ASM	Shor	Russia	NWA
GS000034407-ASM	Shor	Russia	NWA
GS000016161-ASM	Tundra-Nenets	Russia	NWA
GS000016162-ASM	Tundra-Nenets	Russia	NWA
GS000016163-ASM	Tundra-Nenets	Russia	NWA
GS000016175-ASM	Tuvinians	Russia	Altaian
GS000016968-ASM	Tuvinians	Russia	Altaian
GS000017247-ASM	Tuvinians	Russia	Altaian
GS000022076-ASM	Yakuts	Russia	NWA
GS000016805-ASM	Asur	India	India
GS000035123-ASM	Balija	India	India
GS000016964-ASM	Bengali	India	India
GS000016801-ASM	Bengali	India	India
GS000016809-ASM	Brahmin	India	India
GS000016807-ASM	Brahmin	India	India
GS000035038-ASM	Brahmin	Nepal	India
GS000035034-ASM	Dhaka-mixed-popul	Bangladesh	India
GS000035035-ASM	Dhaka-mixed-popul	Bangladesh	India
GS000035036-ASM	Dhaka-mixed-popul	Bangladesh	India
GS000016803-ASM	Gond	India	India
GS000016799-ASM	Gupta	India	India
GS000016804-ASM	Ho	India	India
GS000016802-ASM	Kapu	India	India
GS000016821-ASM	Kol	India	India
GS000035039-ASM	Kshatriya	India	India
GS000016966-ASM	Kurmi	India	India
GS000017146-ASM	Madhya-Pradesh	India	India
GS000016806-ASM	Malayan	India	India
GS000035122-ASM	Marwadi	India	India
GS000016808-ASM	Orissa	India	India
GS000016965-ASM	Punjab	India	India
GS000016800-ASM	Santhal	India	India
GS000035037-ASM	Tamang	Nepal	India
GS000016798-ASM	Thakur	India	India
GS000035249-ASM	Aeta	Philippines	control
GS000035250-ASM	Aeta	Philippines	control
GS000035257-ASM	Aeta	Philippines	control
GS000035435-ASM	Agta	Philippines	control
GS000035392-ASM	Agta	Philippines	control
GS000035248-ASM	Agta	Philippines	control
GS000017004-ASM	Bajo	Indonesia	control
GS000016941-ASM	Bajo	Indonesia	control
GS000017005-ASM	Bajo	Indonesia	control
GS000017006-ASM	Bajo	Indonesia	control
GS000035251-ASM	Batak	Philippines	control
GS000035252-ASM	Batak	Philippines	control
GS000035253-ASM	Batak	Philippines	control
GS000019954-ASM	Dusun	Brunei	control
GS000019953-ASM	Dusun	Brunei	control
GS000019952-ASM	Dusun	Brunei	control
GS000019980-ASM	Dusun	Brunei	control
GS000019979-ASM	Dusun	Brunei	control
GS000019978-ASM	Dusun	Brunei	control
GS000020271-ASM	Dusun	Brunei	control
GS000021582-ASM	Dusun	Brunei	control
GS000019965-ASM	Igorot	Philippines	control
GS000019966-ASM	Igorot	Philippines	control
GS000019909-ASM	Igorot	Philippines	control
GS000019907-ASM	Igorot	Philippines	control
GS000019908-ASM	Igorot	Philippines	control
GS000019963-ASM	Igorot	Philippines	control
GS000019964-ASM	Igorot	Philippines	control
GS000020253-ASM	Igorot	Philippines	control
GS000017007-ASM	Lebbo	Indonesia	control
GS000016935-ASM	Lebbo	Indonesia	control
GS000016936-ASM	Lebbo	Indonesia	control
GS000016937-ASM	Lebbo	Indonesia	control
GS000019967-ASM	Luzon	Philippines	control
GS000019968-ASM	Luzon	Philippines	control
GS000019986-ASM	Murut	Brunei	control
GS000019985-ASM	Murut	Brunei	control
GS000019984-ASM	Murut	Brunei	control
GS000019982-ASM	Murut	Brunei	control
GS000019981-ASM	Murut	Brunei	control
GS000019987-ASM	Murut	Brunei	control
GS000019983-ASM	Murut	Brunei	control
GS000020272-ASM	Murut	Brunei	control
GS000019969-ASM	Vizayan	Philippines	control
GS000019970-ASM	Vizayan	Philippines	control
GS000019905-ASM	Burmese	Myanmar	control
GS000019904-ASM	Burmese	Myanmar	control
GS000019903-ASM	Burmese	Myanmar	control
GS000019902-ASM	Burmese	Myanmar	control
GS000019901-ASM	Burmese	Myanmar	control
GS000019906-ASM	Burmese	Myanmar	control
GS000020270-ASM	Burmese	Myanmar	control
GS000022100-ASM	Burmese	Myanmar	control
GS000035110-ASM	Vietnamese_central	Vietnam	control
GS000035111-ASM	Vietnamese_central	Vietnam	control
GS000019972-ASM	Vietnamese_north	Vietnam	control
GS000019947-ASM	Vietnamese_north	Vietnam	control
GS000019948-ASM	Vietnamese_north	Vietnam	control
GS000019971-ASM	Vietnamese_south	Vietnam	control
GS000019950-ASM	Vietnamese_south	Vietnam	control
GS000019949-ASM	Vietnamese_south	Vietnam	control
GS000019951-ASM	Vietnamese_south	Vietnam	control
GS000019946-ASM	Vietnamese_south	Vietnam	control
GS000016217-ASM	Arabs-Israel-1	Israel	MidEast
GS000016885-ASM	Arabs-Israel-1	Israel	MidEast
GS000016206-ASM	Arabs-Israel-1	Israel	MidEast
GS000016212-ASM	Arabs-Israel-2	Israel	MidEast
GS000016213-ASM	Arabs-Israel-2	Israel	MidEast
GS000013749-ASM	Assyrians	Armenia	MidEast
GS000013750-ASM	Assyrians	Armenia	MidEast
GS000013751-ASM	Assyrians	Armenia	MidEast
GS000016137-ASM	Druze	Israel	MidEast
GS000016135-ASM	Druze	Israel	MidEast
GS000016136-ASM	Druze	Israel	MidEast
GS000016875-ASM	Iranians	Iran	MidEast
GS000016179-ASM	Iranians	Iran	MidEast
GS000013747-ASM	Iranians	Iran	MidEast
GS000014475-ASM	Iranians	Iran	MidEast
GS000016181-ASM	Jordanians	Jordania	MidEast
GS000014474-ASM	Jordanians	Jordania	MidEast
GS000017169-ASM	Lebanese	Lebanon	MidEast
GS000016180-ASM	Saudi-Arabians	Saudi_Arabia	MidEast
GS000016277-ASM	Saudi-Arabians	Saudi_Arabia	MidEast
