# Supplementary material for: Genomic landscape of the signals of positive natural selection in populations of Northern Eurasia: A view from Northern Russia
Source: PLoS One. 2020 Feb 5;15(2):e0228778. doi: 10.1371/journal.pone.0228778 (PMC7001972; doi:10.1371/journal.pone.0228778)
Supplement: S1 Table — (XLSX) [file pone.0228778.s006.xlsx]

## Sheet: 8 populations from Russia
chr	position	rs	iHS log P-value (iHS score)								n	gene
			Komi_Izh	Khanty	Mansi	Rus_Me	Nenets	Komi_Pr	Ru_Ust	Veps
1	92177062	rs17512269						5.6 (4.7)			1	TGFBR3
1	94542770	rs3120133						7.3 (-5.5)			1	ABCA4
1	94556894	rs1191238						8.1 (-5.8)			1	ABCA4
1	94575978	rs3789434						5.1 (-4.5)			1	ABCA4
1	94576664	rs4147810						5.1 (-4.5)			1	ABCA4
1	94576893	rs2297635						5.9 (-4.9)			1	ABCA4
1	97891161	rs12123121						5.6 (-4.7)			1	DPYD
1	112435325	rs17028976						5.1 (-4.5)			1	KCND3
1	112467014	rs10494143						5.9 (-4.9)			1	KCND3
1	112477114	rs17726989						7 (-5.3)			1	KCND3
1	154700649	rs6662748		5.8 (4.8)							1	KCNN3
1	154701218	rs10494301		5.8 (4.8)							1	KCNN3
1	154712358	rs6697935		5.8 (4.8)							1	KCNN3
1	154717908	rs16836320		5.4 (4.6)							1	KCNN3
1	154774916	rs6699284		5.5 (4.7)							1	KCNN3
1	155001929	rs10908452					5.1 (4.5)				1	DCST2, DCST1
1	161976234	rs12022536							6.4 (5.1)		1	OLFML2B
1	201070082	rs12131939			5.8 (-4.8)						1	CACNA1S
1	223649878	rs17161952					5.2 (-4.5)				1	C1orf65-CAPN8
1	229121521	rs4654700					5.1 (-4.4)				1	RP4-799G3.2-ISCA1P2
1	236914576	rs3738544							5.2 (4.5)	5.4 (4.6)	2	ACTN2
2	20712253	rs921598			5.6 (-4.7)						1	AC012065.4-HS1BP3
2	31549887	rs6742051		5.7 (4.8)							1	AL121657.4-XDH
2	45410678	rs17033141			5.3 (-4.5)						1	LINC01121
2	46052497	rs6747706			6 (-4.9)						1	PRKCE
2	47057325	rs10173681			6.2 (-5)						1	LINC01119
2	47070061	rs12466355			7.1 (-5.4)						1	LINC01119
2	47072414	rs12469521			7.6 (-5.6)						1	LINC01119
2	47881550	rs2969777			7.2 (-5.4)						1	AC138655.1-AC079250.1
2	49003566	rs10194838			5.2 (-4.5)						1	STON1-GTF2A1L, TCEB2P3
2	49003800	rs10195116			8.9 (-6.1)						1	TCEB2P3, STON1-GTF2A1L, STON1-GTF2A1L-TCEB2P3
2	50822463	rs2473			6.5 (-5.1)						1	NRXN1
2	50875879	rs858952			6.9 (-5.3)						1	NRXN1
2	52509876	rs12621157								5.1 (-4.5)	1	AC007682.1
2	52935402	rs2356473			5.3 (-4.6)						1	MIR4431-AC010967.2
2	52939115	rs746098			5.5 (-4.7)						1	MIR4431-AC010967.2
2	53848118	rs17044984						5.7 (4.8)			1	GPR75-ASB3
2	53854488	rs11125513			6.3 (5)						1	GPR75-ASB3
2	53856928	rs741531			6.4 (5.1)						1	GPR75-ASB3
2	53860007	rs1468985			6.4 (-5.1)						1	GPR75-ASB3
2	56395959	rs17047533			5.4 (4.6)						1	AC007743.1, RP11-481J13.1, RP11-482H16.1
2	71708732	rs12998057	5.3 (-4.5)								1	DYSF
2	71710615	rs13035702	5.3 (-4.5)								1	DYSF
2	75074967	rs681900	5.3 (-4.6)								1	HK2
2	75666206	rs6547000	5.7 (-4.8)								1	snoU13-GAPDHP57
2	77783575	rs2901850	5.1 (-4.5)								1	LRRTM4
2	128401091	rs2244507						5.1 (4.4)			1	GPR17, LIMS2
2	144111453	rs10496948						5.1 (-4.5)			1	ARHGAP15, RP11-570L15.2, AC096558.1
2	151738700	rs757921						5.6 (-4.7)			1	AC104777.4-AC023469.2
2	155315021	rs13000699		5.2 (-4.5)							1	AC009227.2, AC009227.3, GALNT13, AC009227.2-AC009227.3
2	197327735	rs9677260							5.5 (4.6)		1	HECW2
3	16686195	rs6802075				5.9 (-4.8)					1	DAZL
3	16690419	rs6767531				5.6 (-4.7)					1	DAZL
3	24275383	rs17014447				6.4 (-5)					1	THRB
3	24277049	rs17014454				6.4 (-5.1)			5 (-4.4)		2	THRB
3	130134563	rs7628563				5.4 (4.6)					1	COL6A5
3	161937965	rs1387010				6 (4.9)				6.5 (5.1)	2	RP11-774I5.1-TOMM22P6
4	28850524	rs7695045		6.4 (5.1)	5.3 (4.5)						2	MESTP3-RP11-292B1.2
4	28922949	rs4692065					5.2 (4.5)				1	MESTP3-RP11-292B1.2
4	28923633	rs1402492					5.2 (4.5)				1	MESTP3-RP11-292B1.2
4	124291946	rs300550							5 (4.4)		1	SPATA5-SPRY1
4	148434688	rs10305895						6.1 (4.9)			1	EDNRA
5	65127219	rs16894413				5 (-4.4)					1	NLN
5	95962344	rs261236			5 (-4.4)						1	CTD-2337A12.1, CAST
5	133019116	rs6596137	5.9 (-4.8)								1	AC005195.1-AC005178.1
5	150505673	rs17659056						5.1 (-4.4)			1	ANXA6
5	150508459	rs17728511								5.6 (-4.7)	1	ANXA6
5	153796484	rs3734085				6.6 (-5.1)					1	GALNT10, SAP30L-AS1
5	153880260	rs1842226				5.5 (-4.6)					1	CTB-158E9.2-CIR1P1
6	28227436	rs12000							5.8 (4.8)		1	NKAPL, ZKSCAN4
6	28238969	rs2179174							5.1 (4.4)		1	RP5-874C20.3
6	29327079	rs9257775				5.4 (4.6)					1	OR5V1
6	29342825	rs3749970				5.2 (-4.5)					1	OR12D3, OR5V1
6	29346363	rs238882				6.7 (5.2)					1	OR12D3, OR5V1
6	33839635	rs9366831				7.3 (-5.4)					1	LINC01016
6	34542048	rs6936773			5 (4.4)						1	RP3-391O22.3, SPDEF-RP3-391O22.3
6	114061271	rs4945971						5 (-4.4)			1	AL357519.1-U3
6	117639104	rs499992						6.2 (-5)			1	GOPC, ROS1
6	143031271	rs6902684							6.7 (5.2)		1	RP11-440G9.1-RP1-67K17.3
7	22155449	rs17146238				5.1 (-4.5)					1	RAPGEF5, CDCA7L-RAPGEF5
7	22158064	rs17707505	6.6 (-5.1)								1	RAPGEF5
7	52202071	rs7808716		5.1 (4.5)							1	RN7SL292P-RP11-153N17.1
7	88558769	rs2158499							5.3 (4.6)		1	ZNF804B
7	94948626	rs2272365			5.1 (-4.5)						1	PON1
7	117707293	rs38818							5.6 (4.7)		1	AC003084.2-NAA38
8	51974368	rs11990832							5.6 (4.7)		1	SNORA7-RP11-401H2.1
8	102595267	rs479690							5.2 (4.5)		1	GRHL2
8	114918137	rs10955688					5.8 (4.8)				1	RP11-67H2.1-Y_RNA
9	3197716	rs4741815							5.1 (4.5)		1	RP11-32F11.2
9	3202370	rs7873419							5.1 (4.5)		1	RP11-32F11.2, RP11-32F11.2-RFX3
9	3208361	rs10116401							5.2 (4.5)		1	RP11-32F11.2-RFX3
9	27151645	rs7862217				5.4 (4.6)					1	TEK
9	95869726	rs4744175			5.1 (4.5)						1	C9orf89
9	95879087	rs3802386					5.1 (4.5)				1	C9orf89, NINJ1, C9orf89-NINJ1
9	107677211	rs4149264		5.1 (4.5)							1	ABCA1
9	107686405	rs2487052		5.4 (4.6)							1	RP11-217B7.2, ABCA1
9	126472839	rs7864135				5.1 (4.5)					1	DENND1A
10	72520738	rs16927931								6.1 (-4.9)	1	ADAMTS14
10	73515888	rs6480553		7.6 (5.6)							1	C10orf54, CDH23
10	73520632	rs3747869		5.4 (-4.6)							1	C10orf54, CDH23
10	73667535	rs12573684		5.7 (-4.8)							1	RP11-472G21.2-CHST3
10	73686875	rs11000090		5.6 (-4.7)							1	RP11-472G21.2-CHST3
10	73708100	rs11000108		5.5 (-4.7)							1	RP11-472G21.2-CHST3
10	83953716	rs1336287							5.3 (-4.6)		1	NRG3
10	83958152	rs12774724	5.8 (4.8)						7.7 (5.6)		2	NRG3
10	83958312	rs12769829	5 (4.4)						7.7 (5.6)		2	NRG3
10	83959179	rs1614787							5.4 (4.6)		1	NRG3
10	83964123	rs10786961							6.2 (5)		1	NRG3
10	85626784	rs7901096								5.2 (-4.5)	1	RNU6-129P-RP11-219F10.1
10	100057461	rs7917347						5.4 (-4.6)			1	LOXL4-PYROXD2
10	101343431	rs10736145						5.2 (-4.5)			1	NKX2-3-snoU13
11	32071695	rs2745882		5.6 (-4.7)							1	RP1-17K7.3, RCN1
11	102681029	rs11225429								5.1 (-4.5)	1	AP000619.6, WTAPP1
11	102695472	rs1034375								5 (-4.4)	1	WTAPP1
12	29655034	rs822874		5.1 (4.5)							1	TMTC1, OVCH1
12	29656604	rs2043624							6.5 (-5.1)		1	TMTC1
12	43447937	rs1656535				5.9 (4.8)					1	MRPS36P5
12	52607967	rs11170044					5.3 (-4.6)				1	C12orf80, LINC00592
12	78848864	rs7314628		5.2 (-4.5)							1	RP11-754N21.1, RP11-171L9.1
12	78862061	rs11109922		5.2 (-4.5)							1	RP11-754N21.1, RP11-171L9.1
12	118196075	rs10850897						5.1 (-4.5)			1	KSR2
13	36076555	rs958793		6.3 (5)			5.4 (4.6)				2	NBEA
13	41004833	rs13313352					5.4 (-4.6)				1	RN7SKP2-LINC00598
13	51690402	rs17075356								6.2 (-5)	1	LINC00371
13	59812089	rs9570072	7.4 (-5.5)								1	POLR3KP1-RPP40P2
13	69763061	rs10507761							6.5 (-5.1)		1	SNRPFP3-LINC00383
13	80604770	rs9601302		5.1 (-4.4)							1	LINC00382-SPRY2
14	59183573	rs710010					5.1 (4.5)				1	DACT1-AL121819.1
14	66424172	rs11625540							6.1 (-5)		1	CTD-2014B16.3
14	67941083	rs8011563				5.2 (4.5)					3	TMEM229B
14	69058070	rs8016488	5.8 (-4.8)								1	RAD51B
14	69062850	rs10133354	5.7 (-4.7)								1	RAD51B
14	69066311	rs2064827	5.6 (-4.7)								1	RAD51B
14	69068384	rs12878344	5.2 (-4.5)								1	RAD51B
15	40542199	rs2277562	5 (-4.4)								1	PAK6, RP11-133K1.2, C15orf56
15	42226255	rs4286082	5.4 (-4.6)								1	EHD4
15	42231353	rs12101888	5.6 (-4.7)								1	EHD4
15	42235316	rs11549015	6.4 (5.1)								1	EHD4
15	46619835	rs4775283	5.2 (4.5)								1	RP11-315O8.1-RP11-640I2.1
15	46862641	rs815093	6.6 (5.2)								1	SNORD11-RNU6-1014P
15	49222246	rs12440434	6 (-4.9)								1	SHC4
15	49224182	rs16952958	6.6 (5.1)								1	SHC4
15	49233378	rs16961929	5.5 (-4.6)								1	SHC4, RP11-138E16.1
17	17251459	rs10852849				5.3 (4.6)					1	NT5M, NT5M-RPL13P12
17	60264240	rs4968415						5.2 (4.5)			1	POLRMTP1-RP11-51L5.3
17	77140372	rs9907432	5.2 (4.5)								1	RBFOX3
18	7486106	rs554825				6.6 (5.2)				5.2 (4.5)	5	SNORA48-PTPRM
18	8978472	rs10502389				5.7 (-4.7)			5.9 (-4.9)		3	SOGA2-RPS4XP19
20	1941488	rs6045677							5.2 (4.5)		1	RP4-684O24.5
20	33844938	rs2425024		5.1 (4.5)							1	MMP24, EDEM2, MMP24-AS1
22	28169499	rs372418			5 (4.4)						1	MN1
22	28169521	rs1297593			5.8 (-4.8)						1	MN1
22	32831809	rs2076051						5 (-4.4)			1	BPIFC
22	46622600	rs4253763							5.1 (4.5)		1	PPARA

## Sheet: 13 populations
chr	position	rs	iHS log p-value (iHS score)
			Komi_Izh	Khanty	Mansi	Rus_Me	Nenets	Komi_Pr	Ru_Ust	Veps	TSI	CEU	FIN	CHB	YRI	n	gene
1	49003131	rs4926743											5.6 (-4.7)			1	AGBL4
1	49271149	rs17104898													5.2 (-4.5)	1	AGBL4
1	55512549	rs499718												5 (4.4)		1	PCSK9
1	55518316	rs2483205												5.6 (4.7)		1	PCSK9
1	63552264	rs1556200											5.1 (-4.4)			1	RP11-5P4.3-RP11-335E6.2
1	76598209	rs289697												6 (4.9)		1	ST6GALNAC3
1	77896934	rs7537574												5.1 (-4.4)		1	AK5
1	92177062	rs17512269						5.6 (4.7)								1	TGFBR3
1	94542770	rs3120133						7.3 (-5.5)								1	ABCA4
1	94556894	rs1191238						8.1 (-5.8)								1	ABCA4
1	94575978	rs3789434						5.1 (-4.5)								1	ABCA4
1	94576664	rs4147810						5.1 (-4.5)								1	ABCA4
1	94576893	rs2297635						5.9 (-4.9)								1	ABCA4
1	97891161	rs12123121						5.6 (-4.7)								1	DPYD
1	112435325	rs17028976						5.1 (-4.5)								1	KCND3
1	112467014	rs10494143						5.9 (-4.9)								1	KCND3
1	112477114	rs17726989						7 (-5.3)								1	KCND3
1	154700649	rs6662748		5.8 (4.8)												1	KCNN3
1	154701218	rs10494301		5.8 (4.8)												1	KCNN3
1	154712358	rs6697935		5.8 (4.8)												1	KCNN3
1	154717908	rs16836320		5.4 (4.6)												1	KCNN3
1	154774916	rs6699284		5.5 (4.7)												1	KCNN3
1	155001929	rs10908452					5.1 (4.5)									1	DCST2, DCST1
1	161976234	rs12022536							6.4 (5.1)							1	OLFML2B
1	201070082	rs12131939			5.8 (-4.8)											1	CACNA1S
1	223649878	rs17161952					5.2 (-4.5)									1	C1orf65-CAPN8
1	229121521	rs4654700					5.1 (-4.4)									1	RP4-799G3.2-ISCA1P2
1	230415924	rs3213494													5.4 (-4.6)	1	GALNT2, RP5-956O18.3
1	236914576	rs3738544							5.2 (4.5)	5.4 (4.6)						2	ACTN2
2	20712253	rs921598			5.6 (-4.7)											1	AC012065.4-HS1BP3
2	31549887	rs6742051		5.7 (4.8)												1	AL121657.4-XDH
2	31590697	rs17011365													5.9 (-4.8)	1	XDH
2	43939079	rs2888881												5.6 (4.7)		1	PLEKHH2
2	45410678	rs17033141			5.3 (-4.5)											1	LINC01121
2	46052497	rs6747706			6 (-4.9)											1	PRKCE
2	47057325	rs10173681			6.2 (-5)											1	LINC01119
2	47070061	rs12466355			7.1 (-5.4)											1	LINC01119
2	47072414	rs12469521			7.6 (-5.6)											1	LINC01119
2	47881550	rs2969777			7.2 (-5.4)											1	AC138655.1-AC079250.1
2	49003566	rs10194838			5.2 (-4.5)											1	STON1-GTF2A1L, TCEB2P3
2	49003800	rs10195116			8.9 (-6.1)											1	TCEB2P3, STON1-GTF2A1L, STON1-GTF2A1L-TCEB2P3
2	50822463	rs2473			6.5 (-5.1)											1	NRXN1
2	50875879	rs858952			6.9 (-5.3)											1	NRXN1
2	52509876	rs12621157								5.1 (-4.5)						1	AC007682.1
2	52935402	rs2356473			5.3 (-4.6)											1	MIR4431-AC010967.2
2	52939115	rs746098			5.5 (-4.7)											1	MIR4431-AC010967.2
2	53848118	rs17044984						5.7 (4.8)								1	GPR75-ASB3
2	53854488	rs11125513			6.3 (5)											1	GPR75-ASB3
2	53856928	rs741531			6.4 (5.1)											1	GPR75-ASB3
2	53860007	rs1468985			6.4 (-5.1)											1	GPR75-ASB3
2	56395959	rs17047533			5.4 (4.6)											1	AC007743.1, RP11-481J13.1, RP11-482H16.1
2	71708732	rs12998057	5.3 (-4.5)													1	DYSF
2	71710615	rs13035702	5.3 (-4.5)													1	DYSF
2	72356195	rs887844										5 (4.4)				1	CYP26B1, RPS20P10-CYP26B1
2	75074967	rs681900	5.3 (-4.6)													1	HK2
2	75666206	rs6547000	5.7 (-4.8)													1	snoU13-GAPDHP57
2	77783575	rs2901850	5.1 (-4.5)													1	LRRTM4
2	108939940	rs7595791												5.7 (-4.7)		1	RP11-443K8.1, SULT1C2P1
2	108940336	rs12476238												6 (-4.9)		1	SULT1C2P1
2	108997262	rs4149433												5.4 (-4.6)		1	SULT1C4
2	128401091	rs2244507						5.1 (4.4)								1	GPR17, LIMS2
2	134988860	rs10179524										6.6 (-5.1)				1	MGAT5, RNA5SP104
2	135163759	rs3791298										5.3 (-4.6)	5.3 (-4.5)			2	MGAT5
2	135298713	rs613828										5.5 (4.7)	5.4 (4.6)			2	TMEM163
2	136907170	rs953387										5.7 (4.8)				1	CXCR4-HNRNPKP2
2	144111453	rs10496948						5.1 (-4.5)								1	ARHGAP15, RP11-570L15.2, AC096558.1
2	151738700	rs757921						5.6 (-4.7)								1	AC104777.4-AC023469.2
2	154513849	rs13035707									5.1 (4.5)					1	AC012501.2-DNAJA1P2
2	155315021	rs13000699		5.2 (-4.5)												1	AC009227.2, AC009227.3, GALNT13, AC009227.2-AC009227.3
2	197327735	rs9677260							5.5 (4.6)							1	HECW2
2	202954511	rs13022378													5.1 (4.5)	1	AC079354.1
2	213219641	rs1948877												5.2 (4.5)		1	ERBB4
3	12471871	rs1152002													5.9 (4.8)	1	PPARG
3	16686195	rs6802075				5.9 (-4.8)										1	DAZL
3	16690419	rs6767531				5.6 (-4.7)										1	DAZL
3	24275383	rs17014447				6.4 (-5)										1	THRB
3	24277049	rs17014454				6.4 (-5.1)			5 (-4.4)							2	THRB
3	45125566	rs4682765												5.4 (-4.6)		1	CDCP1
3	45126215	rs2139536													5.5 (-4.7)	1	CDCP1
3	45984097	rs7627147													5.1 (-4.4)	1	CXCR6, FYCO1
3	46061840	rs13074382													5.1 (4.5)	1	XCR1, NRBF2P2
3	46063329	rs2230322													5.1 (4.5)	1	XCR1, NRBF2P2
3	53738460	rs3821857											7.9 (-5.7)			1	CACNA1D
3	130134563	rs7628563				5.4 (4.6)										1	COL6A5
3	161937965	rs1387010				6 (4.9)				6.5 (5.1)						2	RP11-774I5.1-TOMM22P6
4	28850524	rs7695045		6.4 (5.1)	5.3 (4.5)											2	MESTP3-RP11-292B1.2
4	28922949	rs4692065					5.2 (4.5)									1	MESTP3-RP11-292B1.2
4	28923633	rs1402492					5.2 (4.5)									1	MESTP3-RP11-292B1.2
4	96373680	rs265047											6.5 (-5.1)			1	UNC5C
4	96374120	rs265044											5.4 (-4.6)			1	UNC5C
4	124291946	rs300550							5 (4.4)							1	SPATA5-SPRY1
4	148434688	rs10305895						6.1 (4.9)								1	EDNRA
5	65127219	rs16894413				5 (-4.4)										1	NLN
5	66797307	rs1532121													5.5 (-4.6)	1	RP11-434D9.1
5	66797723	rs1532122													5.7 (-4.7)	1	RP11-434D9.1
5	95962344	rs261236			5 (-4.4)											1	CTD-2337A12.1, CAST
5	99269809	rs2602985													5.1 (-4.5)	1	CTD-2151A2.3-CTD-2160D9.1
5	133019116	rs6596137	5.9 (-4.8)													1	AC005195.1-AC005178.1
5	133428082	rs244680													5.6 (4.7)	1	CTB-113I20.1-TCF7
5	150505673	rs17659056						5.1 (-4.4)								1	ANXA6
5	150508459	rs17728511								5.6 (-4.7)						1	ANXA6
5	153796484	rs3734085				6.6 (-5.1)										1	GALNT10, SAP30L-AS1
5	153880260	rs1842226				5.5 (-4.6)										1	CTB-158E9.2-CIR1P1
6	3288384	rs9405623										5.8 (4.8)				1	SLC22A23, PSMG4
6	28227436	rs12000							5.8 (4.8)							1	NKAPL, ZKSCAN4
6	28238969	rs2179174							5.1 (4.4)							1	RP5-874C20.3
6	29327079	rs9257775				5.4 (4.6)										1	OR5V1
6	29342825	rs3749970				5.2 (-4.5)										1	OR12D3, OR5V1
6	29346363	rs238882				6.7 (5.2)										1	OR12D3, OR5V1
6	33648144	rs11967839													6.8 (-5.2)	1	ITPR3
6	33651277	rs2296328													5.6 (-4.7)	1	ITPR3
6	33839635	rs9366831				7.3 (-5.4)										1	LINC01016
6	34542048	rs6936773			5 (4.4)											1	RP3-391O22.3, SPDEF-RP3-391O22.3
6	35364793	rs9658112													6.3 (-5)	1	PPARD
6	35373993	rs9470017													6.9 (-5.3)	1	PPARD
6	85119504	rs9444174										7.5 (5.5)				1	KIAA1009-RP1-90L14.1
6	91208083	rs9451435													5.1 (-4.5)	1	AL391559.1-MAP3K7
6	108000123	rs9373966													5 (4.4)	1	SOBP-SCML4
6	114061271	rs4945971						5 (-4.4)								1	AL357519.1-U3
6	117639104	rs499992						6.2 (-5)								1	GOPC, ROS1
6	143031271	rs6902684							6.7 (5.2)							1	RP11-440G9.1-RP1-67K17.3
7	22155449	rs17146238				5.1 (-4.5)										1	RAPGEF5, CDCA7L-RAPGEF5
7	22158064	rs17707505	6.6 (-5.1)													1	RAPGEF5
7	52202071	rs7808716		5.1 (4.5)												1	RN7SL292P-RP11-153N17.1
7	80387360	rs10233114													6.5 (-5.1)	1	SEMA3C
7	88558769	rs2158499							5.3 (4.6)							1	ZNF804B
7	94937624	rs3917541													5 (4.4)	1	PON1
7	94948028	rs3917493													5.3 (-4.6)	1	PON1
7	94948626	rs2272365			5.1 (-4.5)											1	PON1
7	117707293	rs38818							5.6 (4.7)							1	AC003084.2-NAA38
7	118338267	rs1523795													5.2 (4.5)	1	AC006926.1-RP11-515K14.1
7	122787306	rs10231144													5.4 (4.6)	1	SLC13A1
7	122826811	rs7802777													5.3 (-4.6)	1	SLC13A1
8	17611886	rs2979788										5.1 (4.5)				1	MTUS1
8	51974368	rs11990832							5.6 (4.7)							1	SNORA7-RP11-401H2.1
8	102595267	rs479690							5.2 (4.5)							1	GRHL2
8	114918137	rs10955688					5.8 (4.8)									1	RP11-67H2.1-Y_RNA
9	2034440	rs10964500									5.1 (4.5)					1	SMARCA2
9	3197716	rs4741815							5.1 (4.5)							1	RP11-32F11.2
9	3202370	rs7873419							5.1 (4.5)							1	RP11-32F11.2, RP11-32F11.2-RFX3
9	3208361	rs10116401							5.2 (4.5)							1	RP11-32F11.2-RFX3
9	13612345	rs1324192									5.1 (4.5)					1	RP11-536O18.1-LINC00583
9	16795286	rs10962599										5.2 (4.5)				1	BNC2
9	27151645	rs7862217				5.4 (4.6)										1	TEK
9	75529888	rs348458													5.1 (-4.5)	1	ALDH1A1
9	75544391	rs2017362													5.4 (-4.6)	1	ALDH1A1
9	75559818	rs647880													5.4 (-4.6)	1	ALDH1A1
9	75564954	rs8187876													5.2 (-4.5)	1	ALDH1A1
9	95869726	rs4744175			5.1 (4.5)											1	C9orf89
9	95879087	rs3802386					5.1 (4.5)									1	C9orf89, NINJ1, C9orf89-NINJ1
9	107677211	rs4149264		5.1 (4.5)												1	ABCA1
9	107686405	rs2487052		5.4 (4.6)												1	RP11-217B7.2, ABCA1
9	126063065	rs10985950												5 (4.4)		1	STRBP-CRB2
9	126472839	rs7864135				5.1 (4.5)										1	DENND1A
9	128791503	rs10819103											5.1 (4.4)			1	PBX3-RP11-343J18.2
9	129462611	rs10987421											5.4 (-4.6)			1	LMX1B, RP11-489N22.3
10	9357640	rs1150009													5.5 (-4.6)	1	LINC00709-HSP90AB7P
10	20926166	rs7919594													5.1 (-4.5)	1	MIR4675-NEBL
10	68583924	rs10997397											5.4 (-4.6)			1	CTNNA3
10	72520738	rs16927931								6.1 (-4.9)						1	ADAMTS14
10	73515888	rs6480553		7.6 (5.6)												1	C10orf54, CDH23
10	73520632	rs3747869		5.4 (-4.6)												1	C10orf54, CDH23
10	73667535	rs12573684		5.7 (-4.8)												1	RP11-472G21.2-CHST3
10	73686875	rs11000090		5.6 (-4.7)												1	RP11-472G21.2-CHST3
10	73708100	rs11000108		5.5 (-4.7)												1	RP11-472G21.2-CHST3
10	77673825	rs11001547											5.7 (-4.8)			1	C10orf11
10	83953716	rs1336287							5.3 (-4.6)							1	NRG3
10	83958152	rs12774724	5.8 (4.8)						7.7 (5.6)							2	NRG3
10	83958312	rs12769829	5 (4.4)						7.7 (5.6)							2	NRG3
10	83959179	rs1614787							5.4 (4.6)							1	NRG3
10	83964123	rs10786961							6.2 (5)							1	NRG3
10	85626784	rs7901096								5.2 (-4.5)						1	RNU6-129P-RP11-219F10.1
10	94851933	rs7907528												5.6 (4.7)		1	CYP26A1-NIP7P1
10	100057461	rs7917347						5.4 (-4.6)								1	LOXL4-PYROXD2
10	101343431	rs10736145						5.2 (-4.5)								1	NKX2-3-snoU13
10	101594436	rs4611137													5.4 (-4.6)	1	ABCC2
11	4703654	rs12575331													5.3 (4.6)	1	OR51E2
11	5091332	rs936143													5 (-4.4)	1	OR52E1
11	5344159	rs4433594													5.1 (4.5)	1	OR51B2, HBG2, HBE1, AC104389.28
11	5493370	rs425610													7.7 (-5.6)	1	OR51A10P, AC104389.28, HBG2, HBE1
11	5509038	rs418003													5.5 (-4.7)	1	OR52D1, AC104389.28, HBG2, HBE1
11	5510284	rs417425													5.8 (-4.8)	1	OR52D1, AC104389.28, HBG2, HBE1
11	5510497	rs2467219													6.5 (5.1)	1	OR52D1, AC104389.28, HBG2, HBE1
11	5510626	rs444878													6.5 (5.1)	1	OR52D1, AC104389.28, HBG2, HBE1
11	5511199	rs447591													5.6 (-4.7)	1	OR52D1, AC104389.28, HBG2, HBE1
11	5519612	rs422743													5.3 (4.6)	1	AC104389.28, HBG2, HBE1
11	5529865	rs186434													5.8 (-4.8)	1	HBG2, UBQLN3, AC104389.28, HBE1
11	5664684	rs16933844													6 (-4.9)	1	TRIM6-TRIM34, TRIM34, HBG2
11	32071695	rs2745882		5.6 (-4.7)												1	RP1-17K7.3, RCN1
11	76359922	rs6592654											5.8 (-4.8)			1	RP11-672A2.5-RP11-672A2.4
11	102681029	rs11225429								5.1 (-4.5)						1	AP000619.6, WTAPP1
11	102695472	rs1034375								5 (-4.4)						1	WTAPP1
12	29655034	rs822874		5.1 (4.5)												1	TMTC1, OVCH1
12	29656604	rs2043624							6.5 (-5.1)							1	TMTC1
12	41190953	rs17541621													5.1 (4.5)	1	CNTN1
12	43447937	rs1656535				5.9 (4.8)										1	MRPS36P5
12	52607967	rs11170044					5.3 (-4.6)									1	C12orf80, LINC00592
12	78848864	rs7314628		5.2 (-4.5)												1	RP11-754N21.1, RP11-171L9.1
12	78862061	rs11109922		5.2 (-4.5)												1	RP11-754N21.1, RP11-171L9.1
12	111654363	rs10083213									5.6 (4.7)					1	CUX2
12	113184739	rs739742									5.3 (4.6)					1	RPH3A
12	118196075	rs10850897						5.1 (-4.5)								1	KSR2
13	36076555	rs958793		6.3 (5)			5.4 (4.6)									2	NBEA
13	41004833	rs13313352					5.4 (-4.6)									1	RN7SKP2-LINC00598
13	51690402	rs17075356								6.2 (-5)						1	LINC00371
13	59812089	rs9570072	7.4 (-5.5)													1	POLR3KP1-RPP40P2
13	59814392	rs17624242											5 (-4.4)			1	POLR3KP1-RPP40P2
13	69757982	rs12858540											5 (-4.4)			1	SNRPFP3-LINC00383
13	69763061	rs10507761							6.5 (-5.1)							1	SNRPFP3-LINC00383
13	69769069	rs2325192													6 (-4.9)	1	SNRPFP3-LINC00383
13	74880098	rs2325608										5.1 (4.5)				1	RNY1P5-RPL21P108
13	80604770	rs9601302		5.1 (-4.4)												1	LINC00382-SPRY2
13	89230193	rs1413457													6.6 (5.1)	1	LINC00433-LINC00560
13	89234485	rs1537537													5.4 (-4.6)	1	LINC00433-LINC00560
13	89237155	rs4397972													5.3 (-4.5)	1	LINC00433-LINC00560
14	32315195	rs17098211													5 (-4.4)	1	NUBPL
14	32334616	rs2890046													5.4 (4.6)	1	NUBPL, NUBPL-RP11-159D23.2
14	50853228	rs7147228													5.4 (4.6)	1	CDKL1
14	59183573	rs710010					5.1 (4.5)									1	DACT1-AL121819.1
14	59563136	rs3759700													5.1 (-4.5)	1	RP11-112J1.2-CTD-2315A10.2
14	66424172	rs11625540							6.1 (-5)							1	CTD-2014B16.3
14	67936045	rs1315737											5.2 (-4.5)			1	TMEM229B
14	67938818	rs2753607											5.3 (-4.6)			1	TMEM229B
14	67941083	rs8011563				5.2 (4.5)						5.1 (4.5)	5.6 (4.7)			3	TMEM229B
14	67942520	rs1316226											5 (4.4)			1	TMEM229B
14	69058070	rs8016488	5.8 (-4.8)													1	RAD51B
14	69062850	rs10133354	5.7 (-4.7)													1	RAD51B
14	69066311	rs2064827	5.6 (-4.7)													1	RAD51B
14	69068384	rs12878344	5.2 (-4.5)													1	RAD51B
15	40542199	rs2277562	5 (-4.4)													1	PAK6, RP11-133K1.2, C15orf56
15	42226255	rs4286082	5.4 (-4.6)													1	EHD4
15	42231353	rs12101888	5.6 (-4.7)													1	EHD4
15	42235316	rs11549015	6.4 (5.1)													1	EHD4
15	45950958	rs3825946													5 (4.4)	1	SQRDL, RP11-96O20.4
15	46619835	rs4775283	5.2 (4.5)													1	RP11-315O8.1-RP11-640I2.1
15	46862641	rs815093	6.6 (5.2)													1	SNORD11-RNU6-1014P
15	49222246	rs12440434	6 (-4.9)													1	SHC4
15	49224182	rs16952958	6.6 (5.1)													1	SHC4
15	49233378	rs16961929	5.5 (-4.6)													1	SHC4, RP11-138E16.1
15	65222758	rs7168200												5.8 (4.8)		1	ANKDD1A, AC069368.3
15	65224676	rs12442603												6.2 (5)		1	ANKDD1A, AC069368.3
15	72072557	rs1054260										5.7 (-4.8)				1	THSD4
15	72074505	rs12594531										5 (4.4)	5.4 (4.6)			2	THSD4
16	65897887	rs9937359											5.8 (-4.8)			1	RP11-513N24.1, RP11-513N24.1-RP11-356O24.1
17	17251459	rs10852849				5.3 (4.6)										1	NT5M, NT5M-RPL13P12
17	48625828	rs8076470												5.4 (4.6)		1	SPATA20, EPN3
17	60264240	rs4968415						5.2 (4.5)								1	POLRMTP1-RP11-51L5.3
17	74875434	rs9897764									5.4 (4.6)					1	MGAT5B
17	77140372	rs9907432	5.2 (4.5)													1	RBFOX3
18	7382442	rs11081324										5.4 (4.6)				1	SNORA48-PTPRM
18	7486106	rs554825				6.6 (5.2)				5.2 (4.5)	6.2 (5)	6 (4.9)	6.1 (4.9)			5	SNORA48-PTPRM
18	8978472	rs10502389				5.7 (-4.7)			5.9 (-4.9)		5.9 (-4.9)					3	SOGA2-RPS4XP19
19	19861682	rs10425230												5.1 (-4.5)		1	CTC-559E9.9
19	38464412	rs1725477													6 (4.9)	1	SIPA1L3
19	38794895	rs2304176													5.3 (-4.6)	1	YIF1B, CTB-102L5.4, C19orf33
19	38804218	rs11881305													5.2 (-4.5)	1	YIF1B
19	38859043	rs11880532													5.2 (-4.5)	1	CATSPERG
19	38899548	rs3745964													5 (4.4)	1	RASGRP4, FAM98C
19	42387803	rs891167													5.9 (4.9)	1	ARHGEF1, CD79A
20	1941488	rs6045677							5.2 (4.5)							1	RP4-684O24.5
20	33844938	rs2425024		5.1 (4.5)												1	MMP24, EDEM2, MMP24-AS1
20	37352558	rs4328688													5.2 (-4.5)	1	SLC32A1, ARHGAP40-SLC32A1
20	37492316	rs208817													5.2 (4.5)	1	PPP1R16B
22	28169499	rs372418			5 (4.4)											1	MN1
22	28169521	rs1297593			5.8 (-4.8)											1	MN1
22	31530957	rs757873													5.9 (4.9)	1	INPP5J, PLA2G3
22	32015450	rs9956													5.4 (-4.6)	1	SFI1, PISD
22	32831809	rs2076051						5 (-4.4)								1	BPIFC
22	34131239	rs8136512													6.2 (-5)	1	LARGE, LARGE-AS1
22	46622600	rs4253763							5.1 (4.5)							1	PPARA
6	29501422	rs9461533													6.2 (5)	1	LINC01015, GPR53P, LINC01015-GPR53P
6	29520877	rs16895057												5 (-4.4)		1	OR2I1P, UBD, GABBR1, GPR53P-OR2I1P
6	29522152	rs2294745												5 (-4.4)		1	OR2I1P, UBD, GABBR1, OR2I1P-UBD
6	29938025	rs6457116													5.5 (-4.7)	1	HCG9, MICD, HLA-W-MICD
6	29945949	rs3132685									6.1 (-4.9)					1	HCG9
6	30028831	rs1150742													5.3 (-4.6)	1	ZNRD1-AS1, ZNRD1
6	30032522	rs8321									7.7 (-5.6)					1	ZNRD1-AS1, ZNRD1, PPP1R11
6	30036528	rs17187707									6.6 (-5.2)					1	PPP1R11, ZNRD1, RNF39
6	30038647	rs9261290									9.3 (-6.2)					1	RNF39, PPP1R11
6	30063652	rs1264706									9.4 (-6.3)				6.3 (-5)	2	AL669914.1-TRIM31
6	30071547	rs17194265													5.7 (-4.7)	1	TRIM31, TRIM31-AS1
6	30071760	rs11964542									5.1 (-4.5)					1	TRIM31-AS1, TRIM31
6	30075103	rs2523992									5.7 (-4.7)					1	TRIM31, TRIM31-AS1
6	30078275	rs2523989									6.5 (5.1)					1	TRIM31, TRIM31-AS1
6	30078330	rs2239529									6.9 (-5.3)					1	TRIM31, TRIM31-AS1
6	30079129	rs2523988									6.9 (-5.3)					1	TRIM31, TRIM31-AS1
6	30079307	rs2249099									5.9 (4.8)					1	TRIM31, TRIM31-AS1
6	30079993	rs2523987									6.9 (-5.3)					1	TRIM31, TRIM31-AS1
6	30080274	rs2517598									5.2 (4.5)					1	TRIM31, TRIM31-AS1
6	30080496	rs2844793									5.4 (-4.6)					1	TRIM31, TRIM31-AS1
6	30081189	rs2517597									5.6 (-4.7)					1	TRIM31, TRIM31-AS1
6	30081246	rs2523986									5.6 (-4.7)					1	TRIM31, TRIM31-AS1
6	30083182	rs2523981									5.5 (-4.7)					1	TRIM31, TRIM31-AS1, TRIM31-AS1-SNORA48
6	30083515	rs2523979									5.6 (-4.7)					1	TRIM31, TRIM31-AS1, TRIM31-AS1-SNORA48
6	30099458	rs9461570													5.2 (-4.5)	1	TRIM40, SNORA48, TRIM31-AS1-SNORA48
6	30153363	rs2106072									7.5 (-5.5)					1	TRIM26, PAIP1P1
6	30161536	rs2517617									7.2 (-5.4)					1	TRIM26
6	30176122	rs10947058									5.1 (-4.5)				5.2 (-4.5)	2	TRIM26
6	30179188	rs11967808													5.7 (-4.8)	1	TRIM26
6	30180280	rs11961294													5.5 (-4.7)	1	TRIM26
6	30224970	rs3094078									6.2 (-5)					1	HLA-L, HCG17
6	30248711	rs3129830									6.8 (-5.2)					1	HCG17, HLA-L
6	30279130	rs3130380									6.8 (-5.3)					1	HCG18, HCG17
6	30296253	rs3094064									7.3 (-5.4)					1	HCG18, TRIM39, HCG17, TRIM39-RPP21
6	30299245	rs3094067									7.2 (-5.4)					1	TRIM39, HCG18, TRIM39-RPP21
6	30327839	rs3130350									6.7 (5.2)					1	HCG19P, UBQLN1P1, HCG19P-UBQLN1P1
6	30327952	rs3094622									6 (4.9)					1	HCG19P, UBQLN1P1, HCG19P-UBQLN1P1
6	30328192	rs3130351									6.2 (-5)					1	HCG19P, UBQLN1P1, HCG19P-UBQLN1P1
6	30328357	rs3130352									6.2 (-5)					1	HCG19P, UBQLN1P1, HCG19P-UBQLN1P1
6	30328753	rs3094621									6 (4.9)					1	HCG19P, UBQLN1P1, HCG19P-UBQLN1P1
6	30330737	rs3132647									6.8 (-5.3)					1	HCG19P, UBQLN1P1, HCG19P-UBQLN1P1
6	30333505	rs3094054									6.9 (-5.3)					1	UBQLN1P1, UBQLN1P1-MICC
6	30432177	rs3130141									5.6 (-4.7)					1	TMPOP1, SUCLA2P1, MICC-TMPOP1
6	30721143	rs3129973									5.7 (-4.7)					1	RN7SL353P, RN7SL353P-HCG20
6	30723169	rs3129974									6.4 (-5.1)					1	RN7SL353P, RN7SL353P-HCG20
6	30738446	rs3095336									7.4 (-5.5)					1	HCG20
6	30744529	rs11757629												7.4 (-5.5)		1	HCG20
6	30746519	rs3130673									7.4 (-5.5)					1	HCG20
6	30760025	rs3131050									6.8 (5.2)					1	HCG20
6	30763291	rs3131060									5.8 (-4.8)					1	HCG20, LINC00243, HCG20-LINC00243
6	30763562	rs3129986												6.3 (-5)		1	HCG20, LINC00243, HCG20-LINC00243
6	30763893	rs3131064												6.3 (-5)		1	HCG20, LINC00243, HCG20-LINC00243
6	30764081	rs3130641									7.1 (-5.4)					1	HCG20, LINC00243, HCG20-LINC00243
6	30777498	rs1264361									7.5 (-5.5)					1	LINC00243
6	30781381	rs915665				5.1 (-4.5)										1	LINC00243
6	30782002	rs886424									7.7 (-5.6)					1	LINC00243
6	30787762	rs1264353									7.4 (-5.5)					1	LINC00243
6	30789694	rs9262216												7.5 (-5.5)		1	LINC00243
6	30807735	rs9262222												7.3 (-5.4)		1	XXbac-BPG27H4.8
6	30830339	rs9262256												6.4 (-5)		1	RN7SKP186, DDR1-AS1, XXbac-BPG27H4.8-RN7SKP186
6	30847710	rs9262280												6.2 (-5)		1	DDR1, DDR1-AS1
6	30908714	rs2844648												7.7 (-5.6)		1	DPCR1, Y_RNA-DPCR1
6	30912900	rs2844700												7.6 (5.6)		1	HCG21, DPCR1
6	30916718	rs2247178												7.2 (-5.4)		1	DPCR1, HCG21
6	30928317	rs2429557												6.9 (-5.3)		1	HCG21-MUC21
6	30940505	rs17196185							5.7 (-4.8)	5.4 (-4.6)						2	HCG21-MUC21
6	30977680	rs1634721									8.6 (-5.9)		5.7 (-4.7)			2	MUC22, MUC21-MUC22
6	30978746	rs12203410											5.6 (-4.7)			1	MUC22
6	31001911	rs11754586											6.2 (-5)			1	MUC22
6	31004521	rs28732082									6 (-4.9)	6.4 (-5.1)				2	MUC22, MUC22-HCG22
6	31008626	rs9262560												10.3 (-6.6)		1	MUC22-HCG22
6	31058340	rs3130544									7 (-5.3)					1	RNU6-1133P-C6orf15
6	31079994	rs2233976											5.8 (-4.8)			1	C6orf15, PSORS1C1, CDSN
6	31082081	rs17190526												7.6 (-5.6)		1	C6orf15-PSORS1C1, C6orf15, PSORS1C1, CDSN
6	31082535	rs9295952													6.5 (-5.1)	1	C6orf15, PSORS1C1, CDSN
6	31094703	rs3130557									7.9 (-5.7)					1	PSORS1C1
6	31104593	rs28732100										5.7 (-4.7)				1	POLR2LP, PSORS1C1, PSORS1C2
6	31106065	rs2233950								6.3 (5)			8.3 (5.9)	6.5 (5.1)		3	CCHCR1, PSORS1C1, PSORS1C2, POLR2LP
6	31106499	rs9263726												7 (-5.3)		1	PSORS1C2, PSORS1C1, POLR2LP, CCHCR1
6	31107361	rs2233945												7.5 (-5.5)		1	CCHCR1, PSORS1C1, PSORS1C2, POLR2LP
6	31108829	rs9263733												8.4 (-5.9)		1	CCHCR1, POLR2LP-CCHCR1, PSORS1C2, PSORS1C1, POLR2LP
6	31111356	rs9263739												5.1 (-4.4)		1	CCHCR1, PSORS1C2, PSORS1C1, POLR2LP
6	31112484	rs130072								5.5 (-4.7)	6.8 (-5.2)		7.5 (-5.5)			3	CCHCR1, PSORS1C1, POLR2LP
6	31114515	rs9263749												5.1 (-4.5)		1	CCHCR1
6	31122330	rs130077												6.9 (-5.3)		1	TCF19, CCHCR1
6	31122502	rs130075													6 (-4.9)	1	CCHCR1, TCF19
6	31123416	rs9263781												6.9 (-5.3)		1	CCHCR1, TCF19
6	31125823	rs9263785												7.1 (-5.4)		1	CCHCR1, TCF19
6	31126409	rs17197101				5.4 (-4.6)				5.5 (-4.7)	6.5 (-5.1)		7.3 (-5.4)			4	CCHCR1, TCF19
6	31127947	rs6929434									5.4 (-4.6)					1	CCHCR1, POU5F1, TCF19
6	31129310	rs7750641									8.9 (-6.1)					1	CCHCR1, POU5F1, TCF19
6	31129707	rs2073724								5.5 (-4.7)	6.7 (-5.2)		7.2 (-5.4)			3	CCHCR1, POU5F1, TCF19
6	31130019	rs9263794												6.5 (-5.1)		1	CCHCR1, POU5F1, TCF19
6	31130821	rs1044870												6.9 (-5.3)		1	CCHCR1, POU5F1, TCF19
6	31130865	rs17190776								5.3 (-4.6)	5.9 (-4.9)		6.9 (-5.3)			3	CCHCR1, POU5F1, TCF19
6	31132883	rs9263796												6.7 (-5.2)		1	POU5F1, TCF19
6	31134599	rs9263800												6.9 (-5.3)		1	TCF19, POU5F1
6	31139504	rs1108746											5 (-4.4)			1	POU5F1, PSORS1C3, TCF19
6	31140047	rs1265159													5.1 (-4.5)	1	POU5F1, PSORS1C3
6	31149045	rs9263827												5.7 (-4.7)		1	PSORS1C3, POU5F1, POU5F1-XXbac-BPG299F13.17
6	31155803	rs9405015												5.5 (-4.7)		1	POU5F1-XXbac-BPG299F13.17
6	31162154	rs28362332											6.1 (-4.9)			1	HCG27, XXbac-BPG299F13.17, POU5F1-XXbac-BPG299F13.17
6	31165527	rs28362343											6.1 (-5)			1	HCG27, XXbac-BPG299F13.14, XXbac-BPG299F13.17
6	31167852	rs4122190												7.1 (-5.4)		1	XXbac-BPG299F13.17, HCG27, XXbac-BPG299F13.14
6	31170514	rs9263870											5.9 (-4.9)			1	HCG27, XXbac-BPG299F13.17, XXbac-BPG299F13.14
6	31172151	rs3132510									8.8 (-6)					1	XXbac-BPG299F13.14, HCG27, HCG27-XXbac-BPG299F13.15
6	31173096	rs4446605											5.6 (-4.7)			1	XXbac-BPG299F13.14, HCG27, HCG27-XXbac-BPG299F13.15
6	31176928	rs9263916											6 (-4.9)			1	HCG27-XXbac-BPG299F13.15
6	31181025	rs9263948											5.6 (-4.7)			1	HCG27-XXbac-BPG299F13.15
6	31217504	rs9357117												6.1 (-5)		1	XXbac-BPG299F13.16-HLA-C
6	31240096	rs9366775												5.7 (-4.8)		1	HLA-C, HLA-C-USP8P1, USP8P1
6	31240479	rs9357121												5.9 (-4.9)		1	HLA-C, HLA-C-USP8P1, USP8P1
6	31241032	rs5010528								5.5 (-4.7)			6.9 (-5.3)			2	HLA-C, HLA-C-USP8P1, USP8P1
6	31244068	rs9264731										5.1 (-4.4)				1	HLA-C, RPL3P2, USP8P1
6	31245080	rs9391714												6.1 (-4.9)		1	RPL3P2, USP8P1
6	31247135	rs4386816											5.2 (4.5)		5.3 (4.5)	2	RPL3P2, USP8P1, USP8P1-RPL3P2
6	31251312	rs6921855												5.9 (-4.8)		1	USP8P1, RPL3P2, WASF5P, RPL3P2-WASF5P
6	31253444	rs9461684											6.1 (-4.9)			1	RPL3P2, WASF5P, RPL3P2-WASF5P
6	31253866	rs9468919											6.1 (-4.9)			1	RPL3P2, WASF5P, RPL3P2-WASF5P
6	31260345	rs9357122												6.3 (5)		1	WASF5P, XXbac-BPG248L24.13, WASF5P-XXbac-BPG248L24.13
6	31262461	rs9348863												5.8 (-4.8)		1	XXbac-BPG248L24.13
6	31263231	rs3873381												5.8 (-4.8)		1	XXbac-BPG248L24.13
6	31265490	rs2247056									5.9 (-4.9)					1	XXbac-BPG248L24.13
6	31272321	rs9368677												6.7 (-5.2)		1	XXbac-BPG248L24.13, XXbac-BPG248L24.10, XXbac-BPG248L24.13-XXbac-BPG248L24.10
6	31319281	rs9391846												5.4 (-4.6)		1	HLA-B, XXbac-BPG248L24.10-HLA-B
6	31431691	rs2255221									5.4 (-4.6)	5.5 (-4.7)				2	XXbac-BPG181B23.6, HCP5
6	31431874	rs2395030									6.2 (-5)					1	XXbac-BPG181B23.6, HCP5
6	31434366	rs3094013									10.4 (-6.6)		5.5 (-4.7)			2	XXbac-BPG181B23.6, HCP5
6	31434621	rs3131618									11.2 (-6.9)		5.5 (-4.7)			2	XXbac-BPG181B23.6, HCP5
6	31435869	rs4713466										5.1 (4.4)		5.8 (4.8)	7.8 (5.7)	3	XXbac-BPG181B23.6, HCP5
6	31437305	rs2395031				6.5 (-5.1)			8.3 (-5.8)	8.2 (-5.8)			11.2 (-6.9)			4	HCP5
6	31437506	rs2894220				6.5 (-5.1)			8.3 (-5.8)	8.2 (-5.8)			11.2 (-6.9)			4	HCP5
6	31438794	rs7758090				6.4 (-5.1)			9.1 (-6.1)	9.2 (-6.2)			11.8 (-7.1)			4	HCP5
6	31439498	rs9267139				5.5 (4.7)			8.7 (6)	7.4 (5.5)			10.3 (6.6)	6 (4.9)		5	HCP5
6	31442137	rs6940467							6.5 (-5.1)	7.1 (-5.4)			8 (-5.7)			3	HCP5
6	31442782	rs3131643									8.1 (-5.8)		6.4 (-5.1)	7.5 (-5.5)		3	HCP5
6	31448653	rs3828893							6.5 (-5.1)	8 (-5.7)			9.5 (-6.3)			3	HCP5, HCP5-MICB
6	31448818	rs3749945							6.5 (-5.1)	8 (-5.7)			9.5 (-6.3)			3	HCP5, HCP5-MICB
6	31448976	rs3099844									9.5 (-6.3)		6.6 (-5.2)	6.9 (-5.3)		3	HCP5, HCP5-MICB
6	31449327	rs2905722										5.6 (-4.7)	5.7 (-4.7)			2	HCP5, HCP5-MICB
6	31451836	rs3094011									8.1 (-5.8)		5.9 (-4.9)	6.8 (-5.2)		3	HCP5-MICB
6	31453618	rs9267212							5.5 (-4.6)	6.3 (-5)			7.6 (-5.6)			3	HCP5-MICB
6	31457633	rs9267280							5.2 (-4.5)	6 (-4.9)			7.3 (-5.4)			3	HCP5-MICB
6	31483481	rs9267445									7.7 (-5.6)			6 (-4.9)		2	XXbac-BPG16N22.5, MICB, PPIAP9, MICB-XXbac-BPG16N22.5
6	31492453	rs3093988									5.8 (-4.8)			5.3 (-4.5)		2	PPIAP9, RPL15P4, MCCD1, PPIAP9-RPL15P4
6	31496569	rs2516482									5.4 (-4.6)					1	DDX39B, MCCD1, RPL15P4, ATP6V1G2-DDX39B
6	31505480	rs2734583									8 (-5.7)		5.9 (-4.8)	6.1 (-4.9)		3	ATP6V1G2-DDX39B, DDX39B, SNORD117, DDX39B-AS1, SNORD84
6	31507447	rs2239709											5.7 (-4.8)			1	DDX39B, ATP6V1G2-DDX39B, SNORD117, DDX39B-AS1, SNORD84, ATP6V1G2
6	31510002	rs2523505									6.2 (-5)					1	DDX39B, DDX39B-AS1, ATP6V1G2-DDX39B, NFKBIL1, ATP6V1G2, SNORD84
6	31511350	rs9267487									5 (-4.4)	6.4 (-5.1)				2	DDX39B, ATP6V1G2, NFKBIL1, DDX39B-AS1, ATP6V1G2-DDX39B, SNORD84
6	31512799	rs2071593											5.5 (-4.7)			1	DDX39B, ATP6V1G2, DDX39B-AS1, NFKBIL1, ATP6V1G2-DDX39B, SNORD84
6	31540693	rs3093542							5.8 (4.8)	7.7 (5.6)			10.2 (-6.5)			3	TNF, LTA
6	31543031	rs1800629									5.4 (-4.6)					1	TNF, LTA, LTA-TNF
6	31543758	rs3093661										6 (-4.9)				1	LTA, LTB, TNF
6	31546495	rs3093668										5.9 (-4.9)				1	TNF-LTB, LTA, TNF, LTB
6	31556205	rs28732144										6.8 (-5.3)				1	LST1, NCR3
6	31569520	rs17207190										6.1 (-4.9)				1	NCR3-UQCRHP1
6	31575276	rs9348876										5.6 (4.7)				1	UQCRHP1, NCR3-UQCRHP1
6	31582025	rs3132451										5.5 (-4.7)				1	UQCRHP1, AIF1, UQCRHP1-AIF1
6	31583224	rs28732150										6 (-4.9)				1	UQCRHP1, AIF1
6	31591808	rs3130070										6.7 (-5.2)				1	PRRC2A, SNORA38
6	31592064	rs2280801										6 (-4.9)				1	PRRC2A, SNORA38
6	31592524	rs3130622										6.6 (-5.2)				1	PRRC2A, SNORA38
6	31597700	rs3130623										5.7 (-4.8)				1	PRRC2A
6	31598489	rs3130626										6.5 (-5.1)				1	PRRC2A
6	31600820	rs2736157										6.5 (-5.1)				1	PRRC2A
6	31601843	rs3115663										7.1 (5.4)				1	BAG6, PRRC2A
6	31604044	rs3132453										8.2 (-5.8)				1	BAG6, PRRC2A
6	31604355	rs35502919										6.8 (-5.2)				1	BAG6, PRRC2A
6	31604591	rs10885										5.8 (-4.8)				1	BAG6, PRRC2A
6	31609272	rs3130628										5.7 (-4.8)				1	PRRC2A, BAG6
6	31618761	rs3130050										5.4 (-4.6)				1	BAG6, APOM
6	31619576	rs3117583										5.5 (-4.7)				1	BAG6, APOM
6	31620520	rs3117582									7.3 (-5.5)					1	BAG6, APOM
6	31628216	rs28732157										5.1 (-4.5)				1	GPANK1, C6orf47-AS1, C6orf47, Y_RNA, CSNK2B, APOM
6	31632134	rs3130618										5.3 (-4.6)				1	CSNK2B, CSNK2B-LY6G5B-1181, C6orf47-AS1, Y_RNA, GPANK1, C6orf47
6	31636742	rs9267531									7.4 (-5.5)					1	CSNK2B-LY6G5B-1181, LY6G5B, CSNK2B, GPANK1
6	31699573	rs17201046											5.1 (-4.5)			1	DDAH2, CLIC1
6	31705864	rs3101018									5.2 (-4.5)					1	MSH5, CLIC1, MSH5-SAPCD1
6	31712196	rs3132445									5.8 (-4.8)					1	MSH5, CLIC1, MSH5-SAPCD1
6	31715882	rs3130484									5.5 (-4.7)					1	MSH5, MSH5-SAPCD1
6	31721033	rs3131379									5.6 (-4.7)					1	MSH5, RNU6-850P, MSH5-SAPCD1
6	31725230	rs3117574									5.6 (-4.7)					1	MSH5-SAPCD1, MSH5, RNU6-850P
6	31725285	rs3131378									5.6 (-4.7)					1	MSH5, MSH5-SAPCD1, RNU6-850P
6	31727474	rs3117577									5.8 (-4.8)					1	SAPCD1, SAPCD1-AS1, MSH5, MSH5-SAPCD1, RNU6-850P
6	31727897	rs3115672									5.8 (-4.8)					1	MSH5, MSH5-SAPCD1, SAPCD1, RNU6-850P, SAPCD1-AS1
6	31733466	rs3101017									5.4 (-4.6)					1	MSH5, MSH5-SAPCD1, SAPCD1, VWA7, SAPCD1-AS1
6	31846741	rs2075798											5.1 (-4.5)			1	EHMT2, SLC44A4, EHMT2-AS1
6	31850332	rs555007											5 (-4.4)			1	EHMT2, SLC44A4, EHMT2-AS1
6	31864674	rs2844456										5.1 (-4.4)				1	EHMT2, C2, ZBTB12
6	31870326	rs558702										5.6 (-4.7)				1	ZBTB12, EHMT2, C2
6	31878433	rs519417										5.3 (-4.5)				1	C2
6	31892484	rs497309										5.4 (-4.6)				1	C2, CFB
6	31918860	rs1270942										5.8 (-4.8)				1	CFB, NELFE
6	31932508	rs9296003												5.7 (-4.8)		1	SKIV2L
6	32064726	rs1150752										5.1 (-4.5)				1	TNXB, ATF6B
6	32080191	rs1269852										5.3 (-4.6)				1	TNXB, ATF6B
6	32096001	rs3130288										5.1 (-4.4)				1	ATF6B, FKBPL
6	32138545	rs3130283										5.1 (-4.5)				1	PPT2-EGFL8, EGFL8, AGPAT1, PPT2
6	32161396	rs3132940										5.2 (-4.5)				1	NOTCH4, GPSM3, PBX2
6	32168771	rs3134942										5.8 (4.8)		7.1 (5.4)		2	NOTCH4
6	32172993	rs3131296										5.5 (-4.7)		6.3 (-5)		2	NOTCH4
6	32179438	rs3132956									5.5 (-4.7)	6.1 (-4.9)		8.9 (-6.1)		3	NOTCH4
6	32180120	rs2269418												7.3 (-5.4)		1	NOTCH4
6	32180623	rs9267835													5.1 (-4.5)	1	NOTCH4
6	32183158	rs3213468												7.6 (-5.6)		1	NOTCH4
6	32185605	rs2854050										5.4 (-4.6)		8.1 (-5.8)		2	NOTCH4
6	32185796	rs8192591										6.1 (-4.9)				1	NOTCH4
6	32186348	rs379464												5.1 (-4.5)		1	NOTCH4
6	32188727	rs2071284												9.5 (-6.3)		1	NOTCH4
6	32188943	rs2071282												9.5 (-6.3)		1	NOTCH4
6	32190028	rs3132946				5.6 (-4.7)			5.5 (-4.7)		11.9 (-7.1)	8.1 (-5.8)				4	NOTCH4
6	32191544	rs9469093													6.1 (-4.9)	1	NOTCH4
6	32191607	rs8192565												5.6 (-4.7)		1	NOTCH4
6	32193678	rs479536									6 (-4.9)					1	NOTCH4, NOTCH4-XXbac-BPG154L12.4
6	32194956	rs483574											5.9 (4.8)			1	NOTCH4, NOTCH4-XXbac-BPG154L12.4
6	32195017	rs482759											5.1 (-4.5)			1	NOTCH4, NOTCH4-XXbac-BPG154L12.4
6	32205942	rs6901158							5 (-4.4)		7.7 (-5.6)			8.7 (-6)		3	NOTCH4-XXbac-BPG154L12.4
6	32230256	rs3132971									6 (-4.9)					1	XXbac-BPG154L12.4
6	32261252	rs7775397									6.4 (-5.1)					1	C6orf10
6	32265528	rs17422797											5.3 (-4.6)			1	C6orf10
6	32284108	rs9268219									7.6 (-5.6)	5.6 (-4.7)				2	C6orf10
6	32288089	rs6920338									5.6 (-4.7)					1	HNRNPA1P2, C6orf10
6	32288238	rs6935715													5.3 (-4.6)	1	HNRNPA1P2, C6orf10
6	32290208	rs9268235									7.8 (-5.7)	5.6 (-4.7)				2	HNRNPA1P2, C6orf10
6	32335899	rs2073047												6.9 (5.3)		1	C6orf10
6	32339511	rs2076535												5.1 (-4.5)		1	C6orf10
6	32341398	rs9391858												5.2 (-4.5)		1	C6orf10, C6orf10-HCG23
6	32345689	rs2894254									8.2 (-5.8)	5.5 (-4.7)				2	C6orf10-HCG23
6	32360488	rs7744293													5.5 (-4.7)	1	BTNL2, HCG23
6	32366226	rs9469107													5.7 (-4.8)	1	HCG23, BTNL2
6	32368371	rs9391859												10.5 (-6.6)		1	BTNL2
6	32375909	rs6927077													6.8 (-5.2)	1	BTNL2-HLA-DRA, BTNL2
6	32376348	rs3763312												5 (-4.4)		1	BTNL2-HLA-DRA, BTNL2
6	32379570	rs9391860												9.5 (-6.3)		1	BTNL2-HLA-DRA, BTNL2
6	32383441	rs3135382													5.4 (4.6)	1	BTNL2-HLA-DRA
6	32383837	rs2001098													5.4 (4.6)	1	BTNL2-HLA-DRA
6	32384500	rs2227138									5.8 (-4.8)					1	BTNL2-HLA-DRA
6	32384527	rs9268541												5.3 (-4.6)		1	BTNL2-HLA-DRA
6	32384677	rs3135380													5.3 (4.5)	1	BTNL2-HLA-DRA
6	32392906	rs3135352									5 (-4.4)					1	BTNL2-HLA-DRA
6	32395726	rs3129843									7.2 (-5.4)	5.3 (-4.6)				2	BTNL2-HLA-DRA
6	32666526	rs1794282									6.2 (-5)	6.7 (-5.2)				2	HLA-DQB1-MTCO3P1
6	32681676	rs3104402										7.6 (-5.6)				1	XXbac-BPG254F23.7, MTCO3P1-XXbac-BPG254F23.7
6	32682812	rs9275602									8.9 (-6.1)	8.2 (-5.8)				2	XXbac-BPG254F23.7, MTCO3P1-XXbac-BPG254F23.7
6	32683324	rs3104410													5.1 (-4.4)	1	XXbac-BPG254F23.7, MTCO3P1-XXbac-BPG254F23.7
6	32741844	rs28724890									5 (-4.4)					1	HLA-DQB2-HLA-DOB
6	32748590	rs34043227										5.2 (-4.5)				1	HLA-DQB2-HLA-DOB
6	32751962	rs9276689									6.2 (-5)	6.6 (-5.2)				2	HLA-DQB2-HLA-DOB
6	32755290	rs7762279									6.2 (-5)	6.8 (-5.3)				2	HLA-DQB2-HLA-DOB
6	32764970	rs9986640													5 (-4.4)	1	HLA-DQB2-HLA-DOB
6	32765182	rs7767167										5.9 (-4.9)				1	HLA-DQB2-HLA-DOB
6	32785515	rs2857107											5.4 (-4.6)			1	HLA-DOB, TAP2
6	32788712	rs2621322											6.1 (-4.9)			1	HLA-DOB, TAP2
6	32792973	rs1894411											5.4 (-4.6)			1	TAP2
6	32798283	rs9380326							5.5 (4.6)	8.4 (5.9)			10 (6.5)			3	TAP2
6	32800224	rs2228397	5 (-4.4)													1	TAP2
6	32802807	rs4148872							5.2 (-4.5)	8.9 (-6.1)			8.6 (-6)		6 (-4.9)	4	TAP2
6	32803316	rs4148871										5.2 (-4.5)				1	TAP2
6	32902001	rs12662077										5.8 (-4.8)			5.1 (-4.5)	2	HLA-Z-HLA-DMB, HLA-DMB, AL645941.1, XXbac-BPG181M17.5
6	32944987	rs3129307										5.6 (-4.7)				1	BRD2, XXbac-BPG181M17.6
6	32965085	rs3128948													5.9 (4.8)	1	BRD2-HLA-DOA
6	32972404	rs3128935													8.7 (-6)	1	HLA-DOA
6	32973743	rs3129304										6.8 (-5.2)			12.8 (-7.4)	2	HLA-DOA
6	32973878	rs3129303										6.7 (-5.2)			12.8 (-7.4)	2	HLA-DOA
6	32974343	rs3129302										8.5 (-5.9)				1	HLA-DOA
6	32975341	rs10947368													11 (-6.8)	1	HLA-DOA
6	32976654	rs2284191											5.9 (-4.9)			1	HLA-DOA
6	32976927	rs404557													7.9 (-5.7)	1	HLA-DOA
6	32978997	rs3763342													6.7 (5.2)	1	HLA-DOA, HLA-DOA-HLA-DPA1
6	32980608	rs3130603										5.7 (-4.7)				1	HLA-DOA, HLA-DOA-HLA-DPA1
6	32983474	rs423209										6.5 (-5.1)				1	HLA-DOA-HLA-DPA1
6	32985052	rs3130604										5.7 (-4.8)				1	HLA-DOA-HLA-DPA1
6	32986749	rs419434										5.4 (-4.6)				1	HLA-DOA-HLA-DPA1
6	32987277	rs3130607										5.3 (-4.5)				1	HLA-DOA-HLA-DPA1
6	32987542	rs430188										5.9 (-4.8)				1	HLA-DOA-HLA-DPA1
6	33003687	rs448733										5.3 (-4.5)				1	HLA-DOA-HLA-DPA1
6	33004917	rs414564										5.2 (-4.5)				1	HLA-DOA-HLA-DPA1
6	33004935	rs444821													5.3 (4.6)	1	HLA-DOA-HLA-DPA1
6	33005208	rs439852													5.3 (4.6)	1	HLA-DOA-HLA-DPA1
6	33014050	rs3130174													5.5 (4.7)	1	HLA-DOA-HLA-DPA1

## Sheet: 100 kb bins
chr	start	gene	Number of SNPs in the 0.1% tail of the empirical distribution of iHS scores													n
			Komi_Izh	Khanty	Mansi	Rus_Me	Nenets	Komi_Pr	Ru_Ust	Veps	TSI	CEU	FIN	CHB	YRI
chr6	32761111	HLA-DOB, TAP2	12		2			6		9				7		36
chr15	42181561	EHD4, CTD-2382E5.4, PLA2G4E	9													9
chr15	49175747	SHC4, RP11-138E16.1	8													8
chr7	26579091	AC004947.2, AC004947.2-C7orf71	7		3											10
chr13	51603015	GUCY1B2, LINC00371	7													7
chr14	68971460	RAD51B	6	2												8
chr3	98201151	GPR15, CPOX	6													6
chr2	75054495	RP11-259N19.1, HK2	6													6
chr13	53502025	PCDH8-OLFM4	6													6
chr10	83945913	NRG3	5			3		2	12	3		3	2			30
chr13	70593116	KLHL1	5													5
chr1	33981947	CSMD2	5													5
chr2	135218942	TMEM163	4									6	3			13
chr1	200988978	CACNA1S	4							2						6
chr13	67694627	PCDH9	4										2			6
chr1	114639097	SYT6	4													4
chr2	71656555	DYSF	4													4
chr13	70693064	ATXN8OS, ATXN8OS-RNU6-54P	4													4
chr14	69071403	RAD51B, CTD-2325P2.4, CTD-2325P2.3	4													4
chr15	45878488	SQRDL, RP11-96O20.4	4													4
chr15	40582890	PLCB2, C15orf52, PHGR1	4													4
chr15	38984219	C15orf53, C15orf53-RP11-326N17.1	4													4
chr7	18885144	HDAC9	4													4
chr2	135118960	MGAT5, TMEM163	3									7				10
chr13	69693585	SNRPFP3-LINC00383	3										2		2	7
chr18	8977296	SOGA2-RPS4XP19	3								2					5
chr2	137818471	THSD7B	3													3
chr11	110817861	RP11-97I14.1-RNA5SP350	3													3
chr2	75654131	snoU13-GAPDHP57, GAPDHP57, EVA1A	3													3
chr2	75554192	TACR1-snoU13, snoU13-GAPDHP57	3													3
chr14	72569405	RGS6	3													3
chr13	71292751	RNU6-54P-SOGA2P1	3													3
chr14	71070261	TTC9-RP6-65G23.1, RP6-65G23.1	3													3
chr14	70270718	SMOC1	3													3
chr3	68328168	FAM19A1	3													3
chr14	67872088	PLEK2-MIR5694, TMEM229B	3													3
chr13	53601973	OLFM4, OLFM4-LINC01065	3													3
chr15	42281478	PLA2G4E	3													3
chr1	34181841	CSMD2	3													3
chr9	12491477	RNU2-47P-TYRP1	3													3
chr5	115760039	SEMA6A	2			3		4			2		2			13
chr5	112462305	MCC	2	5			3									10
chr15	72056726	THSD4, NR2E3	2									3	3			8
chr4	148256086	MIR548G-RP11-364M6.1, RP11-364M6.1-RP11-752L20.1	2						5							7
chr2	137018616	HNRNPKP2-UBBP1	2									3	2			7
chr11	8289214	LMO1-STK33	2					2		2						6
chr11	41545938	RP11-124G5.3	2					3								5
chr12	23171212	RP11-114G22.1	2											3		5
chr12	105053335	CHST11	2				2									4
chr5	95873706	CTD-2337A12.1	2		2											4
chr1	192495728	RGS1, RGS1-RGS13	2													2
chr2	179710879	CCDC141	2													2
chr5	132648432	CTB-3M24.3, FSTL4	2													2
chr11	124911251	SLC37A2, TMEM218	2													2
chr7	121949569	CADPS2	2													2
chr11	112617017	RP11-27G22.1-RP11-629G13.1	2													2
chr7	112152441	LSMEM1-NPM1P14, NPM1P14	2													2
chr11	111117720	C11orf53, COLCA1	2													2
chr11	109818329	RP11-344L21.1	2													2
chr11	102621705	MMP10, MMP1	2													2
chr9	94446881	ROR2	2													2
chr12	85054335	RP11-701B6.1, RP11-701B6.1-SLC6A15	2													2
chr12	84954340	RP11-228G3.1-RP11-701B6.1	2													2
chr9	84154243	TLE1	2													2
chr2	80151404	CTNNA2	2													2
chr2	79152010	RNU6-812P-REG3G	2													2
chr17	77100174	RBFOX3	2													2
chr2	75254373	TACR1	2													2
chr14	74168492	ELMSAN1	2													2
chr14	72469462	RGS6	2													2
chr3	70326067	RP11-231I13.2-COX6CP6	2													2
chr13	69593637	ZDHHC20P4-SNRPFP3	2													2
chr12	67755200	MRPL40P1-NTAN1P3, RP11-473M14.3	2													2
chr4	58059890	IGFBP7-AS1-RPS26P24	2													2
chr1	55470531	BSND, BSND-PCSK9	2													2
chr13	54501504	LINC00558-LINC00458	2													2
chr13	51802911	FAM124A, FAM124A-SERPINE3	2													2
chr13	51702963	LINC00371	2													2
chr13	51403119	DLEU7-AS1-RNASEH2B-AS1, RNASEH2B-AS1	2													2
chr12	50256075	RP11-70F11.8, RP11-70F11.8-AQP2	2													2
chr15	48076660	SEMA6D-RP11-198M11.2	2													2
chr15	47976744	SEMA6D	2													2
chr15	46877657	SNORD11-RNU6-1014P	2													2
chr15	46777740	SNORD11-RNU6-1014P	2													2
chr15	46577906	RP11-315O8.1-RP11-640I2.1	2													2
chr15	45978405	RP11-718O11.1	2													2
chr15	42381395	PLA2G4D-PLA2G4F, PLA2G4F	2													2
chr6	18977473	MIR548A1-RP11-254A17.1	2													2
chr7	15887502	AC006041.1-RP11-196O16.1	2													2
chr11	6291813	RP11-304C12.4	2													2
chr13	95879934	ABCC4						12								12
chr6	31462652	XXbac-BPG16N22.5, SNORD117, DDX39B, NFKBIL1, NFKBIL1-LTA						7								7
chr6	32761111	HLA-DOB, TAP2	12		2			6		9				7		36
chr1	94549770	ABCA4			2			6	2						4	14
chr1	94449823	ABCA4		2				5						2		9
chr6	117522472	RNA5SP214-VGLL2, VGLL2, ROS1						5								5
chr6	31163008	HCG27-XXbac-BPG299F13.15, XXbac-BPG299F13.16-HLA-C, HLA-C, RPL3P2						5								5
chr1	24387045	MYOM3, IL22RA1						5								5
chr5	115760039	SEMA6A	2			3		4			2		2			13
chr13	95779986	ABCC4					5	4								9
chr10	100042429	LOXL4-PYROXD2						4								4
chr1	97648124	DPYD						4								4
chr14	67972031	PLEKHH1, PIGH						4								4
chr14	59177054	DACT1-AL121819.1, AL121819.1						4								4
chr15	48476328	SLC12A1						4								4
chr11	41545938	RP11-124G5.3	2					3								5
chr2	153315662	FMNL2, RP11-17G11.1						3		2		3	2			10
chr4	148356082	GTF2F2P1, EDNRA						3	2			2	2			9
chr1	92151044	TGFBR3						3					4			7
chr8	129476725	RP11-89M16.1						3	3							6
chr1	236860469	ACTN2						3		2						5
chr2	128320192	MYO7B, LIMS2						3								3
chr6	112623149	RP11-506B6.5, RP11-506B6.6, RFPL4B						3								3
chr1	97848018	DPYD						3								3
chr1	87953274	RNA5SP52-RP5-1027O11.1						3								3
chr10	72648358	RP11-432J9.6-UNC5B						3								3
chr10	71548596	COL13A1						3								3
chr2	55066613	RNU7-81P, EML6						3								3
chr10	33361700	RP11-342D11.3, RP11-342D11.3-NRP1						3								3
chr6	31362771	HCP5						3								3
chr4	17485957	QDPR						3								3
chr8	3495128	CSMD1						3								3
chr10	83945913	NRG3	5			3		2	12	3		3	2			30
chr11	8289214	LMO1-STK33	2					2		2						6
chr14	67872088	TMEM229B		2	2			2		5	4	5	5			25
chr1	154725746	KCNN3		8			3	2								13
chr3	161850956	RP11-774I5.1-TOMM22P6						2		5			2		2	11
chr10	115239140	HABP2						2		6						8
chr11	84330283	DLG2						2			2	2	2			8
chr14	61675627	PRKCH						2	2			2	2			8
chr3	12386978	PPARG						2							5	7
chr4	169955171	RP11-483A20.3-SH3RF1						2	2					2		6
chr9	135217720	RNU5D-2P						2					3			5
chr1	97748071	DPYD					3	2								5
chr10	77647276	C10orf11						2					3			5
chr4	188754378	ADAM20P3-RP11-713C19.2						2					2			4
chr2	158514720	ACVR1C-AC019186.1						2					2			4
chr4	148456077	EDNRA						2					2			4
chr1	97548177	DPYD			2			2								4
chr10	72448401	ADAMTS14						2		2						4
chr15	43480481	ATP5HP1			2			2								4
chr3	16682462	DAZL		2				2								4
chr4	170055166	SH3RF1						2								2
chr6	163716090	PACRG						2								2
chr2	154415463	AC012501.2, AC012501.2-DNAJA1P2						2								2
chr5	131749050	C5orf56						2								2
chr8	131575147	KB-1568E2.1						2								2
chr8	131475222	ASAP1-KB-1568E2.1						2								2
chr7	130846960	MKLN1						2								2
chr9	128722366	PBX3-RP11-343J18.2						2								2
chr12	118152680	KSR2						2								2
chr12	118052685	KSR2						2								2
chr6	118022403	NUS1-SLC35F1						2								2
chr6	116622596	RP1-93H18.1, DSE						2								2
chr6	116422624	COL10A1, NT5DC1						2								2
chr6	114522886	RP3-399L15.3						2								2
chr6	113623011	RP11-437J19.1, RP11-437J19.1-RP1-124C6.1						2								2
chr1	112440265	KCND3						2								2
chr1	112340319	KCND3						2								2
chr1	111740637	CHI3L2, CHIAP2						2								2
chr3	111690513	TAGLN3						2								2
chr6	110623425	METTL24, METTL24-DDO						2								2
chr5	110163885	SLC25A46-CTD-2026D23.1						2								2
chr1	109741699	SARS, CELSR2						2								2
chr8	108392585	ANGPT1						2								2
chr12	104053385	RP11-341G23.3, STAB2						2								2
chr12	101053535	AC010209.1-ANO4, ANO4						2								2
chr2	72256191	RPS20P10-CYP26B1						2								2
chr14	59376940	RP11-112J1.2						2								2
chr2	55166553	EML6, RTN4						2								2
chr20	52838853	PFDN4-DOK5						2								2
chr14	50482020	RP11-58E21.3						2								2
chr11	43942820	RP11-613D13.4, RP11-613D13.4-ACCSL						2								2
chr4	37869586	TBC1D1, PTTG2						2								2
chr4	37569827	RELL1						2								2
chr4	37469907	C4orf19						2								2
chr14	34790982	EGLN3						2								2
chr18	33839320	FHOD3						2								2
chr6	30064312	TRIM10, TRIM15						2								2
chr14	27095377	NOVA1-AS1						2								2
chr2	20687458	AC012065.4-HS1BP3						2								2
chr8	4194154	CSMD1						2								2
chr8	3794710	CSMD1						2								2
chr18	2593441	Y_RNA-RNU6-340P						2								2
chr6	29365142	OR2H1, MAS1LP1, MAS1L, RPS17P1				12										12
chr6	31462652	NFKBIL1, LTA, TNF, LTB, LST1, NCR3				10										10
chr5	134746990	CTB-138E5.1-NEUROG1				7							2			9
chr14	66972601	GPHN				7										7
chr6	32761111	TAP2		2		6										8
chr14	60976026	RP11-1042B17.4, RP11-1042B17.3, RP11-1042B17.3-RP11-1042B17.1, RP11-1042B17.1-RP11-1042B17.2				6										6
chr6	31163008	XXbac-BPG299F13.16-HLA-C, HLA-C, RPL3P2				5										5
chr3	131574832	CPNE4				4										4
chr1	94249929	BCAR3				4										4
chr12	41656505	PDZRN4				4										4
chr6	30863364	RN7SL175P, VARS2, DPCR1, HCG21-MUC21				4										4
chr3	16582567	DAZL, AC010139.1				4										4
chr5	115760039	SEMA6A	2			3		4			2		2			13
chr10	83945913	NRG3	5			3		2	12	3		3	2			30
chr6	145218645	UTRN-AL356739.1				3			2				2			7
chr5	150336276	ZNF300P1-GPX3, GPX3				3										3
chr5	134846921	CTB-138E5.1-NEUROG1				3										3
chr10	89744658	MED6P1, MED6P1-RNLS				3										3
chr14	77666494	TMEM63C, MIR1260A				3										3
chr1	71062248	CASP3P1, CASP3P1-RP5-952N6.1				3										3
chr2	66059948	AC074391.1				3										3
chr2	42874006	AC074375.1, RNU6-137P, MTA3				3										3
chr12	41756500	PDZRN4, RP11-413B19.2				3										3
chr6	32860992	HLA-Z-HLA-DMB, AL645941.1, HLA-DMB				3										3
chr6	32461467	HLA-DRB5, HLA-DRB5-RNU1-61P				3										3
chr6	32261704	HNRNPA1P2, C6orf10				3										3
chr6	31862178	STK19, C4A				3										3
chr6	30164194	TRIM26-HCG17, HCG17, HCG18				3										3
chr9	2098569	SMARCA2				2			2		2					6
chr9	13590727	RP11-536O18.1-LINC00583				2					3					5
chr3	24174586	THRB				2	2									4
chr18	9575782	RP11-692N5.1-KRT18P8				2			2							4
chr1	178406925	TEX35				2										2
chr5	153733941	SAP30L-AS1, GALNT10				2										2
chr2	153015717	STAM2-Y_RNA				2										2
chr7	150241273	GIMAP6, GIMAP6-RP11-632K21.6				2										2
chr4	148656069	ARHGAP10				2										2
chr4	148556073	PRMT10-ARHGAP10, ARHGAP10				2										2
chr2	134918996	MGAT5				2										2
chr9	134218435	PRRC2B				2										2
chr9	116730942	ZNF618				2										2
chr10	112539724	RBM20				2										2
chr9	106638161	RNA5SP291-RP11-82L2.1				2										2
chr11	99623111	CNTN5				2										2
chr15	97235795	CTD-2027G2.1-FAM149B1P1				2										2
chr15	91740363	SV2B				2										2
chr12	87454215	RP11-202H2.1-RPL23AP68				2										2
chr9	86052885	FRMD3				2										2
chr6	86026823	RP11-30P6.6, RP11-30P6.6-DUTP5				2										2
chr11	84030424	DLG2				2										2
chr14	77766437	SAMD15				2										2
chr12	75854795	KRR1-RP11-114H23.1				2										2
chr10	72148466	EIF4EBP2, AC022532.1				2										2
chr5	71490464	MRPS27				2										2
chr15	69858553	RP11-279F6.3				2										2
chr8	68622501	CPA6-NDUFS5P6				2										2
chr8	62826861	RP11-705O24.1				2										2
chr4	60959767	RNU6-1325P-AC095061.1				2										2
chr14	60676198	PPM1A, PPM1A-CTD-2568P8.1				2										2
chr15	54071677	RNU6-449P-RP11-643A5.1, RP11-643A5.1				2										2
chr22	47115889	RFPL1S				2										2
chr1	44776213	ERI3				2										2
chr1	44676266	ERI3				2										2
chr1	35980885	KIAA0319L				2										2
chr20	33364341	NCOA6				2										2
chr6	32361585	BTNL2-HLA-DRA				2										2
chr6	31662415	C6orf25, CLIC1				2										2
chr6	31562534	BAG6,				2										2
chr6	29764668	HLA-V, MICG				2										2
chr12	29463394	OVCH1-AS1				2										2
chr6	29165379	XXbac-BPG308J9.3, OR2B4P				2										2
chr6	28765854	AL662890.3-XXbac-BPG308K3.5				2										2
chr9	27081521	TEK				2										2
chr5	18861648	RP11-81B23.1, RP11-81B23.1-RP11-124N3.3				2										2
chr17	17171466	COPS3-NT5M				2										2
chr18	11670484	RP11-677O4.7, GNAL				2										2
chr3	10389079	ATP2B2				2										2
chr18	8977296	SOGA2-RPS4XP19, RPS4XP19				2										2
chr1	6996284	RP11-334N17.1, CAMTA1				2										2
chr6	3196206	RP1-40E16.9-TUBB2B, TUBB2B				2										2
chr12	2596774	CACNA1C				2										2
chr6	31362771	LINC01149, XXbac-BPG181B23.6, HCP5, HCP5-MICB							16							16
chr6	31462652	XXbac-BPG16N22.5, RPL15P4, MCCD1, SNORD117, DDX39B, ATP6V1G2, NFKBIL1-LTA, TNF							14							14
chr10	83945913	NRG3	5			3		2	12	3		3	2			30
chr5	134746990	C5orf20, CTB-138E5.1-NEUROG1							11							11
chr6	31063127	C6orf15, POLR2LP, PSORS1C2, CCHCR1, TCF19, HCG27							11							11
chr6	32161822	NOTCH4, NOTCH4-XXbac-BPG154L12.4							7					19		26
chr6	30064312	TRIM31, TRIM10, TRIM15, TRIM26							7							7
chr4	148256086	MIR548G-RP11-364M6.1, RP11-364M6.1-RP11-752L20.1	2						5							7
chr8	51935054	SNORA7-RP11-401H2.1							4		2	2	2			10
chr3	57040035	ARHGEF3, IL17RD							4							4
chr6	32361585	BTNL2-HLA-DRA, HLA-DRA							4							4
chr6	31163008	HCG27, HCG27-XXbac-BPG299F13.15, HLA-C							4							4
chr20	1897810	AC008738.2, WDR88, LRP3, RP4-684O24.5							4							4
chr8	129476725	RP11-89M16.1						3	3							6
chr1	245953242	SMYD3							3		2	2				7
chr6	30963245	MUC22							3						3	6
chr2	197307690	HECW2							3							3
chr2	168012999	XIRP2							3							3
chr14	94556847	IFI27, PPP4R4							3							3
chr6	88826437	CNR1-RP4-570O12.2							3							3
chr10	83745956	NRG3							3							3
chr18	56108074	ALPK2							3							3
chr15	52473006	MYO5C							3							3
chr19	33631257	SNORD36-LINC00494, RP5-1010E17.1							3							3
chr6	32761111	HLA-DQB2-HLA-DOB, TAP2							3							3
chr12	19975183	RP11-405A12.2							3							3
chr18	8977296	SOGA2-RPS4XP19, RPS4XP19-NDUFV2							3							3
chr6	145218645	UTRN-AL356739.1				3			2				2			7
chr9	2098569	SMARCA2				2			2		2					6
chr18	9575782	RP11-692N5.1-KRT18P8				2			2							4
chr1	94549770	ABCA4			2			6	2						4	14
chr4	148356082	GTF2F2P1, EDNRA						3	2			2	2			9
chr14	61675627	PRKCH						2	2			2	2			8
chr4	169955171	RP11-483A20.3-SH3RF1						2	2					2		6
chr2	43073885	AC098824.6-AC016735.1							2	2	2	2	2			10
chr3	130175935	COL6A5-COL6A6							2		2	2				6
chr2	55066613	EML6							2	2		2				6
chr2	220003577	CNPPD1							2				3			5
chr18	60002610	TNFRSF11A					3		2							5
chr1	161920028	OLFML2B							2			2				4
chr2	18988488	AC106053.1-AC092594.1							2				2			4
chr9	3197818	RP11-32F11.2, RP11-32F11.2-RFX3							2			2				4
chr1	210781195	HHAT							2							2
chr5	170122678	GABRP							2							2
chr2	153215681	FMNL2							2							2
chr6	140119350	RP11-15H7.2-RP5-899B16.1, RP5-899B16.2							2							2
chr2	135118960	MGAT5, AC013718.1							2							2
chr8	129976350	AC068570.1-LINC00977							2							2
chr4	124257098	SPATA5-SPRY1							2							2
chr7	117650829	AC003084.2-NAA38							2							2
chr12	115752800	RP11-116D17.3-RP11-116D17.1							2							2
chr3	109991853	RP11-696F10.1-RP11-119D18.1							2							2
chr3	99200363	RP11-779P15.2, RP11-779P15.2-RP11-201E8.1							2							2
chr7	88359418	ZNF804B							2							2
chr6	86026823	RP11-30P6.1-RP11-30P6.6							2							2
chr6	85926837	RP11-30P6.1, KRT18P64							2							2
chr10	83845934	NRG3							2							2
chr10	79946778	LINC00856							2							2
chr14	66372944	CTD-2014B16.2-CTD-2014B16.3, CTD-2014B16.3							2							2
chr14	62175341	HIF1A, HIF1A-AS2							2							2
chr14	61975455	PRKCH							2							2
chr20	54037284	MACROD2, MMP24							2							2
chr14	39388356	LINC00639, Y_RNA-SEC23A							2							2
chr1	36180779	CLSPN, CLSPN-AGO4							2							2
chr1	36080832	PSMB2-RN7SL281P							2							2
chr6	30863364	HCG21-MUC21							2							2
chr6	30763482	XXbac-BPG27H4.8, XXbac-BPG27H4.8-RN7SKP186							2							2
chr6	28266447	RP5-874C20.6, ZSCAN31							2							2
chr6	28166565	NKAPL, RP5-874C20.3							2							2
chr7	26579091	AC004947.2-C7orf71							2							2
chr21	26567000	AP001597.1, MN1							2							2
chr3	24274481	THRB							2							2
chr11	20972710	NELL1							2							2
chr2	9194426	RP11-734K21.5, RP11-734K21.2							2							2
chr8	9187193	RP11-115J16.1, RP11-115J16.2							2							2
chr8	9087332	RP11-115J16.1							2							2
chr3	5394329	AC026202.5-AC027119.1							2							2
chr9	107637446	ABCA1, RP11-217B7.2, RP11-217B7.2-RP11-217B7.3		9												9
chr1	154725746	KCNN3		8			3	2								13
chr4	28776889	RN7SL101P-MESTP3, MESTP3, MESTP3-RP11-292B1.2		8												8
chr10	73648141	RP11-472G21.2-CHST3, CHST3		6												6
chr5	112462305	MCC	2	5			3									10
chr1	154625826	KCNN3		5	4											9
chr2	151715952	AC104777.4-AC023469.2		5												5
chr7	52158968	RN7SL292P-RP11-153N17.1		5												5
chr4	28676969	RP11-123O22.1-RN7SL101P, RN7SL101P, RN7SL101P-MESTP3		5												5
chr8	3195546	CSMD1, RP11-279L11.1		5												5
chr7	87159770	ABCB1		4										2	3	9
chr7	139644380	TBXAS1		4	3											7
chr3	128077590	EEFSEC-DNAJB8		4												4
chr5	112362374	MCC		3						2		2		3		10
chr1	85954336	DDAH1		3	5											8
chr5	175219175	CPLX2		3	3											6
chr9	107537518	ABCA1		3	3											6
chr1	86853858	CLCA2, CLCA1		3	3											6
chr7	4196699	SDK1		3	2											5
chr2	219203722	PNKD, AC021016.6, SLC11A1		3												3
chr5	153733941	GALNT10		3												3
chr8	80713406	RP11-26J3.1		3												3
chr12	78854645	RP11-754N21.1		3												3
chr10	73548163	CDH23, PSAP-RP11-472G21.2, RP11-472G21.2		3												3
chr10	73448185	C10orf54		3												3
chr14	69371231	ACTN1		3												3
chr3	62634154	CADPS		3												3
chr7	53258104	HAUS6P1-RP11-476O21.1		3												3
chr1	41278071	KCNQ4		3												3
chr6	37655301	MDGA1, MDGA1-RP3-441A12.1		3												3
chr20	33763818	MACROD2, RP4-614O4.12, AL121753.1		3												3
chr2	33579641	LTBP1		3												3
chr2	29682004	ALK		3												3
chr2	29582065	ALK		3												3
chr2	29182307	FAM179A		3												3
chr1	29084549	OPRD1		3												3
chr2	28782549	PLB1		3												3
chr6	32761111	TAP2		2		6										8
chr1	94449823	ABCA4		2				5						2		9
chr14	67872088	TMEM229B		2	2			2		5	4	5	5			25
chr3	16682462	DAZL		2				2								4
chr14	68971460	RAD51B	6	2												8
chr13	36011143	AL390071.1, NBEA		2	7		5									14
chr4	28876808	MESTP3-RP11-292B1.2		2	4		2									8
chr5	111063267	NREP		2			4									6
chr4	5895266	MIR378D1		2										3		5
chr9	115631729	SLC46A2-MUPP		2			2									4
chr7	52958339	RP11-398K14.1-RP11-598O8.1		2	2											4
chr1	48973983	AGBL4		2									2			4
chr17	27859859	GIT1, ANKRD13B		2							2					4
chr2	17989094	MSGN1-KCNS3		2	2											4
chr2	234700914	MROH2A		2												2
chr5	176118557	RP11-375B1.1		2												2
chr5	169123365	DOCK2		2												2
chr2	155315300	AC009227.3-RNA5SP107		2												2
chr5	144540260	ASS1P10		2												2
chr11	128109751	RP11-702B10.1-ETS1		2												2
chr5	117858597	RP11-2N5.2, RP11-2N5.1		2												2
chr9	107737375	RP11-217B7.2-RP11-217B7.3, RP11-217B7.3-RN7SKP191		2												2
chr8	104095818	AP003550.1-KB-1639H6.4		2												2
chr8	103696118	KB-1042C11.1-AP003356.1		2												2
chr9	98344093	RP11-332M4.1		2												2
chr15	97535546	RN7SKP181-AC055873.1		2												2
chr9	95845880	C9orf89, NINJ1		2												2
chr10	94943532	XRCC6P1, XRCC6P1-RP11-624L12.1		2												2
chr3	81114725	RP11-6B4.1-RP11-520D19.1		2												2
chr12	78754650	RP11-754N21.1		2												2
chr12	76354770	RP11-114H23.1-PHLDA1, PHLDA1		2												2
chr12	76054785	RP11-114H23.1		2												2
chr13	71192803	RNU6-54P-SOGA2P1		2												2
chr7	53657789	GS1-278J22.2-GS1-179L18.1		2												2
chr7	52758497	snoU13-RP11-398K14.1		2												2
chr2	47870976	AC138655.1-AC079250.1		2												2
chr18	46321806	RP11-484L8.1, CTIF		2												2
chr11	42344899	CTD-2572N17.1-CTD-2537L20.1		2												2
chr4	42166135	BEND4-RP11-63A11.1		2												2
chr17	38946421	KRT28		2												2
chr6	37455538	RP1-153P14.3, MIR4462-MDGA1		2												2
chr2	33279823	LTBP1		2												2
chr2	33179883	LTBP1		2												2
chr2	31480913	AL121657.4-XDH		2												2
chr6	31063127	CDSN, PSORS1C1		2												2
chr6	29864549	HCG9, MICD		2												2
chr2	29781944	ALK		2												2
chr4	28577049	RP11-123O22.1-RN7SL101P		2												2
chr4	28477129	RP11-123O22.1		2												2
chr2	26683822	OTOF		2												2
chr9	18787181	ADAMTSL1		2												2
chr3	16083092	AC090945.1-GALNT15		2												2
chr3	14484773	RNU6-905P		2												2
chr3	14384878	RP11-536I6.1, RP11-536I6.1-RNA5SP124		2												2
chr3	14284983	LSM3-RP11-536I6.2, RP11-536I6.2		2												2
chr13	36011143	AL390071.1, NBEA		2	7		5									14
chr1	85954336	DDAH1		3	5											8
chr2	43873400	PLEKHH2			5									4		9
chr1	201088899	TMEM9, IGFN1			5					3						8
chr5	132548501	FSTL4			5											5
chr2	50169582	NRXN1			5											5
chr1	154625826	KCNN3		5	4											9
chr4	28876808	MESTP3-RP11-292B1.2		2	4		2									8
chr14	88660215	KCNK10			4											4
chr2	53767401	GPR75-ASB3			4											4
chr2	48970310	LHCGR, STON1-GTF2A1L, TCEB2P3			4											4
chr2	45372491	LINC01121			4											4
chr7	139644380	TBXAS1		4	3											7
chr5	175219175	CPLX2		3	3											6
chr9	107537518	ABCA1		3	3											6
chr1	86853858	CLCA2, CLCA1		3	3											6
chr7	26579091	AC004947.2, AC004947.2-C7orf71	7		3											10
chr1	97848018	DPYD-IT1, DPYD			3		6									9
chr2	46072067	PRKCE			3					2						5
chr3	150559860	CLRN1-AS1, RP11-166N6.2			3											3
chr7	135845494	AC009784.3			3											3
chr5	121855850	CTC-210G5.1-RP11-166A12.1			3											3
chr4	96258279	UNC5C			3											3
chr15	54771095	UNC13C			3											3
chr2	52867946	MIR4431-AC010967.2, AC010967.2			3											3
chr2	49869764	RNU6-439P-RPL7P13			3											3
chr2	49769825	RNU6-439P-RPL7P13			3											3
chr2	48870370	LHCGR, GTF2A1L			3											3
chr2	46971521	RP11-333I13.1, LINC01119			3											3
chr22	46517507	C22orf31, RP3-388M5.9, PPARA			3											3
chr2	45972127	PRKCE			3											3
chr2	45272552	AC093702.1-LINC01121			3											3
chr10	33361700	RP11-462L8.1, RP11-342D11.3-NRP1			3											3
chr4	28776889	MESTP3-RP11-292B1.2			3											3
chr4	28676969	RN7SL101P, RN7SL101P-MESTP3			3											3
chr22	28167111	RP1-213J1P__B.2, MN1			3											3
chr22	27568728	RUNX1, CTA-992D9.6-CTA-992D9.7, RP5-1172A22.1-CTA-929C8.5			3											3
chr7	4196699	SDK1		3	2											5
chr14	67872088	TMEM229B		2	2			2		5	4	5	5			25
chr7	52958339	RP11-398K14.1-RP11-598O8.1		2	2											4
chr2	17989094	MSGN1-KCNS3		2	2											4
chr1	94549770	ABCA4			2			6	2						4	14
chr6	32761111	HLA-DOB, TAP2	12		2			6		9				7		36
chr1	97548177	DPYD			2			2								4
chr15	43480481	ATP5HP1			2			2								4
chr5	95873706	CTD-2337A12.1	2		2											4
chr6	32960874	HLA-DOA			2					2	4					8
chr2	201506929	AOX3P			2					2						4
chr1	180205496	LHX4			2						2					4
chr4	96358275	UNC5C			2								2			4
chr2	50869158	NRXN1			2		2									4
chr1	210581354	HHAT			2											2
chr3	164348986	MIR720-RP11-71H9.2, RP11-71H9.1			2											2
chr5	125853102	ALDH7A1			2											2
chr6	125721339	RP11-138M12.1-RP11-624M8.1			2											2
chr11	125211110	PKNOX2			2											2
chr5	124553995	RP11-425E13.1-HMGB1P22			2											2
chr12	119952590	CCDC60, RP11-768F21.1			2											2
chr3	112889567	RP11-572M11.4			2											2
chr9	107637446	ABCA1, RP11-217B7.2			2											2
chr5	96073569	ERAP1			2											2
chr9	95845880	C9orf89			2											2
chr7	88759301	ZNF804B			2											2
chr1	86953805	CLCA1, CLCA1-CLCA4			2											2
chr6	85026962	KIAA1009-RP1-90L14.1			2											2
chr17	75601990	RP11-13K12.5-RP11-316M20.1			2											2
chr1	68563575	GNG12-AS1, WLS			2											2
chr3	63333419	SYNPR			2											2
chr2	62362190	B3GNT2			2											2
chr2	57365220	RP11-443I9.1-RP11-127H13.1			2											2
chr10	56851776	PCDH15			2											2
chr5	55701315	CTC-236F12.4			2											2
chr15	54671178	UNC13C			2											2
chr7	54157396	RP11-806J6.1-RP11-436F9.1			2											2
chr1	53571540	RP11-334A14.8, SLC1A7-CPT2			2											2
chr2	51868552	AC007682.1			2											2
chr2	51668673	KNOP1P3, AC007682.1			2											2
chr13	51503067	GUCY1B2			2											2
chr2	50669279	NRXN1			2											2
chr2	49070249	TCEB2P3-CTBP2P5			2											2
chr14	48483161	RP11-10A2.1-RP11-2G1.3			2											2
chr1	48474248	RP4-683M8.2			2											2
chr14	48283276	RP11-476J6.1-RP11-10A2.1			2											2
chr2	47771037	KCNK12			2											2
chr2	47071461	LINC01119, LINC01119-AC016722.4			2											2
chr6	37555420	MIR4462-MDGA1			2											2
chr14	37089669	PAX9			2											2
chr7	36870995	ELMO1			2											2
chr18	35037639	CELF4			2											2
chr22	28067380	RP11-46E17.6-RP1-231P7P.1, RP1-231P7P.1-RP1-213J1P__B.1			2											2
chr22	27668459	RP5-1172A22.1-CTA-929C8.5			2											2
chr19	18448905	CD22, MMP24			2											2
chr12	3795285	EFCAB4B			2											2
chr12	1598015	ERC1, LINC00942			2											2
chr6	31362771	MICA, HCP5, LINC01149, HCP5-MICB								16						16
chr6	32761111	HLA-DOB, TAP2	12		2			6		9				7		36
chr6	31163008	HCG27, XXbac-BPG299F13.14, HCG27-XXbac-BPG299F13.15, HLA-C, RPL3P2								9						9
chr6	30763482	LINC00243, XXbac-BPG27H4.8-RN7SKP186								9						9
chr6	31063127	C6orf15, PSORS1C2, CCHCR1, TCF19, HCG27								7						7
chr10	115239140	HABP2						2		6						8
chr14	67872088	TMEM229B		2	2			2		5	4	5	5			25
chr3	161850956	RP11-774I5.1-TOMM22P6						2		5			2		2	11
chr6	31462652	MICB, DDX39B, SNORD117, ATP6V1G2, TNF								5						5
chr6	30963245	MUC22, HCG22								5						5
chr3	10788658	ATP2B2-LINC00606, LINC00606, AC018495.3, AC018495.3-SLC6A11								5						5
chr7	19384751	AC007091.1								4	2					6
chr4	171555103	HSP90AA6P-RP11-322J23.1								4						4
chr5	150436207	ANXA6								4						4
chr11	102621705	AP000619.5, AP000619.6, WTAPP1, MMP3-MMP12								4						4
chr12	62355470	FAM19A2								4						4
chr1	201088899	TMEM9, IGFN1			5					3						8
chr10	83945913	NRG3	5			3		2	12	3		3	2			30
chr6	32161822	NOTCH4, XXbac-BPG154L12.4								3			7			10
chr6	31562534	UQCRHP1, PRRC2A								3			2	5		10
chr15	45878488	SQRDL								3			2			5
chr6	152417651	ESR1, SYNE1								3						3
chr2	135118960	MGAT5								3						3
chr10	71548596	COL13A1, AC025426.1								3						3
chr18	34837919	CELF4								3						3
chr6	32661230	HLA-DQB1-MTCO3P1, MTCO3P1, HLA-DQA2								3						3
chr6	32261704	C6orf10, C6orf10-HCG23								3						3
chr12	2696650	CACNA1C-AS3, CACNA1C								3						3
chr2	46072067	PRKCE			3					2						5
chr6	32960874	HLA-DOA			2					2	4					8
chr2	201506929	AOX3P			2					2						4
chr5	112362374	MCC		3						2		2		3		10
chr2	43073885	AC098824.6-AC016735.1							2	2	2	2	2			10
chr2	55066613	EML6							2	2		2				6
chr2	153315662	FMNL2, RP11-17G11.1						3		2		3	2			10
chr1	236860469	ACTN2						3		2						5
chr11	8289214	LMO1-STK33	2					2		2						6
chr10	72448401	ADAMTS14						2		2						4
chr1	200988978	CACNA1S	4							2						6
chr4	81958882	PRKG2								2	2	2				6
chr2	106224197	FHL2-NCK2								2			2			4
chr13	74790928	RNY1P5-RPL21P108								2		2				4
chr13	51603015	LINC00371					2			2						4
chr6	31762297	SLC44A4								2			2			4
chr6	30863364	HCG21-MUC21, MUC21								2					2	4
chr2	189809049	COL3A1								2						2
chr4	171355112	RP11-796L2.1, RP11-796L2.1-HSP90AA6P								2						2
chr3	161751035	RP11-774I5.1-TOMM22P6								2						2
chr4	157055715	FTH1P21-AC108211.1								2						2
chr3	133673177	SLCO2A1								2						2
chr3	117386021	LSAMP								2						2
chr6	106324019	RP3-359N14.1-RN7SKP211								2						2
chr11	102721658	MMP12, RNU7-159P-MMP13								2						2
chr15	99433967	IGF1R								2						2
chr6	90626188	BACH2								2						2
chr10	85945480	LRIT1								2						2
chr13	85785196	LINC00375-LINC00351								2						2
chr16	78776072	WWOX								2						2
chr14	65673343	CTD-2509G16.5								2						2
chr18	62499107	RNU7-146P-AC007948.1								2						2
chr1	61367398	NFIA								2						2
chr18	60801489	RP11-299P2.1								2						2
chr5	55901177	AC022431.2-AC008940.1								2						2
chr5	55701315	HMGN1P17-AC008391.1								2						2
chr2	52468189	AC007682.1								2						2
chr15	49175747	SHC4								2						2
chr4	41466697	LIMCH1								2						2
chr5	37823092	CTD-2194L12.2								2						2
chr6	37555420	MIR4462-MDGA1, MDGA1								2						2
chr7	24380821	NPY-RNU6-1103P								2						2
chr7	21982707	CDCA7L-RAPGEF5								2						2
chr16	9682409	RNA5SP404, RNA5SP404-RP11-297M9.1								2						2
chr8	114787775	RP11-67H2.1-Y_RNA					9									9
chr13	40908590	RNY3P9-RP11-172E9.2, RP11-172E9.2, RP11-172E9.2-RN7SKP2, RN7SKP2, RN7SKP2-LINC00598					7									7
chr1	97848018	DPYD-IT1, DPYD			3		6									9
chr8	114887700	RP11-67H2.1-Y_RNA, Y_RNA-RP11-267L5.1					6									6
chr13	36011143	AL390071.1, NBEA		2	7		5									14
chr13	95779986	ABCC4					5	4								9
chr10	127736435	ADAM12, RNA5SP328					5									5
chr6	32161822	NOTCH4, NOTCH4-XXbac-BPG154L12.4, XXbac-BPG154L12.4					5									5
chr5	111063267	NREP		2			4									6
chr3	147362382	NPM1P28-RP11-78O22.1					4									4
chr3	142965849	SLC9A9, RP13-635I23.3, SLC9A9-AS1					4									4
chr10	127836414	RNA5SP328, ADAM12					4									4
chr9	95845880	C9orf89, NINJ1, RP11-370F5.4-WNK2					4									4
chr16	65799964	RP11-351A20.1-RP11-513N24.1					4									4
chr14	59177054	DACT1-AL121819.1					4									4
chr15	57668687	CGNL1					4									4
chr1	154725746	KCNN3		8			3	2								13
chr5	112462305	MCC	2	5			3									10
chr18	60002610	TNFRSF11A					3		2							5
chr1	97748071	DPYD					3	2								5
chr12	83454415	TMTC2					3						3			6
chr8	134872667	RP11-157E21.1-RP11-157E21.2					3									3
chr10	133135267	TCERG1L-AL450307.2					3									3
chr4	124257098	SPRY1, SPRY1-RP11-381N20.2					3									3
chr9	107637446	ABCA1					3									3
chr6	96325401	RP11-374I15.1-KRT18P50					3									3
chr15	74654566	SEMA7A					3									3
chr18	60901349	BCL2					3									3
chr1	57569416	DAB1					3									3
chr3	54242975	CACNA2D3					3									3
chr6	44447239	CDC5L-RP3-449H6.1					3									3
chr15	42381395	PLA2G4D-PLA2G4F					3									3
chr21	40942264	B3GALT5, AF064860.5					3									3
chr6	39053641	SAYSD1-KCNK5					3									3
chr6	32261704	C6orf10, HNRNPA1P2					3									3
chr12	29563270	OVCH1					3									3
chr9	18887113	ADAMTSL1, ADAMTSL1-FAM154A, FAM154A					3									3
chr10	10487960	RP11-271F18.4-RP1-186E20.1					3									3
chr13	51603015	LINC00371					2			2						4
chr4	28876808	MESTP3-RP11-292B1.2		2	4		2									8
chr2	50869158	NRXN1			2		2									4
chr9	115631729	SLC46A2-MUPP		2			2									4
chr3	24174586	THRB				2	2									4
chr12	105053335	CHST11	2				2									4
chr13	63196971	SQSTM1P1-LINC00448, LINC00448					2						3			5
chr1	154925587	DCST1, DCST2					2							2		4
chr2	202806694	AC007358.1-RP11-107N15.1					2									2
chr2	160814304	PLA2R1					2									2
chr3	143365534	SLC9A9					2									2
chr4	139256465	LINC00499					2									2
chr4	139156470	RP11-733C7.1-LINC00498, LINC00499					2									2
chr10	128136349	C10orf90					2									2
chr7	115751386	TFEC-TES					2									2
chr7	111652588	DOCK4					2									2
chr8	104095818	AP003550.1, AP003550.1-KB-1639H6.4					2									2
chr5	102968830	NUDT12-RP11-138J23.1					2									2
chr4	99558140	RP11-1299A16.3-RP11-1299A16.1					2									2
chr12	94453865	RN7SKP263-RP11-74K11.1					2									2
chr12	94153880	CRADD, RP11-887P2.6					2									2
chr6	90626188	RP3-512E2.2					2									2
chr14	89559701	FOXN3					2									2
chr16	84265964	RP11-558A11.1, WFDC1					2									2
chr10	79946778	LINC00856, LINC00595					2									2
chr5	79085244	CMYA5, CTC-431G16.2-CTC-431G16.3					2									2
chr8	74218292	RP11-434I12.3, RP11-434I12.2					2									2
chr20	61227873	Y_RNA-RPL7AL3, SLCO4A1					2									2
chr14	59077111	DACT1-AL121819.1					2									2
chr2	51268916	AC007682.1					2									2
chr2	50769219	AC009234.1, NRXN1					2									2
chr21	40343294	AF064858.11, AF064858.8					2									2
chr7	38569659	AMPH					2									2
chr11	37051787	CTD-2119L1.1-SNORA31					2									2
chr6	33859807	LINC01016					2									2
chr6	32661230	MTCO3P1					2									2
chr2	30881277	CAPN13					2									2
chr10	29965599	SVIL					2									2
chr4	26178975	RBPJ					2									2
chr15	25095764	SNRPN					2									2
chr2	20787397	RP11-130L8.1, C2orf43					2									2
chr9	18587317	ADAMTSL1					2									2
chr17	15274618	RP11-849N15.4					2									2
chr10	12485667	CAMK1D					2									2
chr5	10877882	CTD-2154B17.1-CTNND2					2									2
chr10	10587845	RP11-271F18.4-RP1-186E20.1					2									2
chr8	4393875	CSMD1					2									2
chr10	3995414	RP11-464C19.3-RP11-433J20.2					2									2
chr5	3093710	RP11-35O7.1-CTD-2029E14.1					2									2
chr8	1997216	MYOM2					2									2
chr12	1598015	LINC00942					2									2
chr6	31562534	NCR3-UQCRHP1, UQCRHP1, PRRC2A, BAG6, APOM, C6orf47, GPANK1, CSNK2B										27				27
chr6	32061941	TNXB, , FKBPL, FKBPL-PRRT1, PRRT1, PPT2-EGFL8, AGPAT1, AGER, XXbac-BPG300A18.13, PBX2										19				19
chr6	31163008	HCG27, XXbac-BPG299F13.14, HCG27-XXbac-BPG299F13.15, XXbac-BPG299F13.15, XXbac-BPG299F13.16-HLA-C, HLA-C, RPL3P2										16				16
chr6	31462652	XXbac-BPG16N22.5, MCCD1, RPL15P4, DDX39B, SNORD117, NFKBIL1-LTA, LTA, NCR3										15				15
chr6	32361585	HCG23, BTNL2-HLA-DRA, HLA-DRA									26	14				40
chr6	32161822	GPSM3, NOTCH4, NOTCH4-XXbac-BPG154L12.4, XXbac-BPG154L12.4, C6orf10										14				14
chr6	32960874	HLA-DOA, HLA-DOA-HLA-DPA1										13	6	5		24
chr6	31063127	RNU6-1133P-C6orf15, C6orf15, CDSN, PSORS1C1, POLR2LP, CCHCR1										12				12
chr6	32661230	HLA-DQB1-MTCO3P1, XXbac-BPG254F23.7, HLA-DQB2-HLA-DOB									5	11				16
chr6	32261704	C6orf10, HNRNPA1P2, RNU6-603P, C6orf10-HCG23									7	10				17
chr2	136918634	CXCR4-HNRNPKP2, HNRNPKP2-UBBP1										9				9
chr6	32860992	HLA-DMB, HLA-DMA, XXbac-BPG181M17.5, BRD2, XXbac-BPG181M17.6										8				8
chr6	31862178	EHMT2, ZBTB12, C2, CFB										8				8
chr6	31362771	LINC01149, XXbac-BPG181B23.6, HCP5										8				8
chr2	135118960	MGAT5, TMEM163	3									7				10
chr6	30963245	MUC21-MUC22, MUC22, MUC22-HCG22										7				7
chr6	30863364	SFTA2, HCG21, DPCR1, HCG21-MUC21, MUC21										7				7
chr2	135218942	TMEM163	4									6	3			13
chr14	67872088	TMEM229B		2	2			2		5	4	5	5			25
chr16	79774234	RP11-345M22.2, RP11-345M22.1										5				5
chr6	32761111	HLA-DQB2-HLA-DOB, HLA-DOB, TAP2										5				5
chr6	30763482	LINC00243, XXbac-BPG27H4.8-RN7SKP186, DDR1										5				5
chr18	7481080	SNORA48-PTPRM									2	4	2			8
chr3	37460618	ITGA9									3	4				7
chr5	142041976	AC005592.3-AC005592.1, AC005592.1										4				4
chr2	136818652	AC093391.2-AC068492.1, AC068492.1-CXCR4, CXCR4-HNRNPKP2										4				4
chr2	136518706	UBXN4, LCT										4				4
chr10	83945913	NRG3	5			3		2	12	3		3	2			30
chr2	153315662	FMNL2, RP11-17G11.1						3		2		3	2			10
chr15	72056726	THSD4, NR2E3	2									3	3			8
chr2	137018616	HNRNPKP2-UBBP1	2									3	2			7
chr2	136718670	AC093391.2-AC068492.1										3				3
chr6	31962060	TNXB, RNA5SP206										3				3
chr6	31762297	C6orf48, EHMT2, SLC44A4										3				3
chr6	29365142	OR12D1, OR11A1										3				3
chr2	18688669	KCNS3-RP11-111J6.2, RP11-111J6.2										3				3
chr6	3196206	SLC22A23, PSMG4										3				3
chr5	112362374	MCC		3						2		2		3		10
chr2	43073885	AC098824.6-AC016735.1							2	2	2	2	2			10
chr2	55066613	EML6							2	2		2				6
chr4	81958882	PRKG2								2	2	2				6
chr13	74790928	RNY1P5-RPL21P108								2		2				4
chr8	51935054	SNORA7-RP11-401H2.1							4		2	2	2			10
chr1	245953242	SMYD3							3		2	2				7
chr4	148356082	GTF2F2P1, EDNRA						3	2			2	2			9
chr14	61675627	PRKCH						2	2			2	2			8
chr3	130175935	COL6A5-COL6A6							2		2	2				6
chr1	161920028	OLFML2B							2			2				4
chr9	3197818	RP11-32F11.2, RP11-32F11.2-RFX3							2			2				4
chr11	84330283	DLG2						2			2	2	2			8
chr2	178511096	PDE11A									3	2	2			7
chr4	34472314	AC093786.1-RP11-725M22.1									5	2				7
chr12	111653005	CUX2									3	2				5
chr17	59221845	BCAS3										2		3		5
chr7	37170759	ELMO1									2	2				4
chr9	20286158	MLLT3									2	2				4
chr2	197007744	STK17B, HECW2										2				2
chr2	137918453	THSD7B										2				2
chr2	137518525	THSD7B										2				2
chr2	135618870	ACMSD, CCNT2										2				2
chr3	130076014	COL6A5										2				2
chr15	93938536	RP11-266O8.1										2				2
chr14	67972031	PLEKHH1										2				2
chr14	64474028	SYNE2, MIR548H1										2				2
chr13	53302130	LECT1-MIR759										2				2
chr3	45751902	SLC6A20										2				2
chr6	31262890	XXbac-BPG248L24.13										2				2
chr6	30064312	TRIM10, TRIM26										2				2
chr5	21755763	CDH12										2				2
chr17	5291208	NUP88,										2				2
chr6	29964431	ZNRD1-AS1, ZNRD1, PPP1R11, RNF39, AL669914.1-TRIM31									11					11
chr6	29265261	OR14J1, OR5V1, OR12D3									10		12			22
chr6	31662415	MIR4646, CLIC1, MSH5, RNU6-850P, VWA7									10					10
chr6	32061941	TNXB, , FKBPL-PRRT1, PRRT1, AGPAT1, AGER, PBX2									9					9
chr13	36011143	NBEA									8					8
chr6	31562534	PRRC2A, BAG6, GPANK1, LY6G5B									8					8
chr6	30663601	MDC1, Y_RNA, RN7SL353P, HCG20									8					8
chr6	32261704	C6orf10, HNRNPA1P2, RNU6-603P, C6orf10-HCG23									7	10				17
chr12	113152930	RPH3A									7					7
chr6	31163008	XXbac-BPG299F13.14, HLA-C, RPL3P2									6					6
chr6	30963245	MUC22, MUC22-HCG22, RNU6-1133P-C6orf15									6					6
chr6	32661230	HLA-DQB1-MTCO3P1, XXbac-BPG254F23.7, HLA-DQB2-HLA-DOB									5	11				16
chr4	34472314	AC093786.1-RP11-725M22.1									5	2				7
chr6	30763482	HCG20, LINC00243									5		5			10
chr2	238400243	MLPH, RAB17, AC104667.3									5					5
chr6	31862178	ZBTB12, C2, CFB									5					5
chr6	30563719	ATAT1, C6orf136, DHX16, , PPP1R18									5					5
chr14	67872088	TMEM229B		2	2			2		5	4	5	5			25
chr6	32960874	HLA-DOA			2					2	4					8
chr10	96743143	RP11-208C17.4, CYP2C8									4					4
chr6	30863364	DPCR1, HCG21-MUC21									4					4
chr6	28166565	ZKSCAN4, NKAPL									4					4
chr3	37460618	ITGA9									3	4				7
chr2	178511096	PDE11A									3	2	2			7
chr12	111653005	CUX2									3	2				5
chr9	13590727	RP11-536O18.1-LINC00583				2					3					5
chr10	75647708	CAMK2G-PLAU, PLAU, C10orf55									3					3
chr14	65173629	SPTB									3					3
chr12	40756550	MUC19									3					3
chr6	30463838	GNL1, ABCF1									3					3
chr6	30363957	UBQLN1P1-MICC, TMPOP1, RANP1									3					3
chr8	18574107	PSD3									3					3
chr18	7481080	SNORA48-PTPRM									2	4	2			8
chr2	43073885	AC098824.6-AC016735.1							2	2	2	2	2			10
chr4	81958882	PRKG2								2	2	2				6
chr8	51935054	SNORA7-RP11-401H2.1							4		2	2	2			10
chr1	245953242	SMYD3							3		2	2				7
chr3	130175935	COL6A5-COL6A6							2		2	2				6
chr11	84330283	DLG2						2			2	2	2			8
chr7	37170759	ELMO1									2	2				4
chr9	20286158	MLLT3									2	2				4
chr7	19384751	AC007091.1								4	2					6
chr1	180205496	LHX4			2						2					4
chr17	27859859	GIT1, ANKRD13B		2							2					4
chr9	2098569	SMARCA2				2			2		2					6
chr5	115760039	SEMA6A	2			3		4			2		2			13
chr18	8977296	SOGA2-RPS4XP19	3								2					5
chr1	7096231	CAMTA1									2		2			4
chr1	194294299	RP11-476H20.1-RNU6-983P									2					2
chr1	180105575	QSOX1									2					2
chr2	154415463	AC012501.2-DNAJA1P2									2					2
chr13	104075662	ATP6V1G1P7, ATP6V1G1P7-RPL7P45									2					2
chr9	90849454	RP11-1E11.2-RP11-350G13.1									2					2
chr17	74802959	MGAT5B									2					2
chr7	68865135	RP11-3P22.2-Y_RNA									2					2
chr12	41956490	PDZRN4									2					2
chr1	35381204	DLGAP3									2					2
chr6	32761111	HLA-DQB2-HLA-DOB, HLA-DOB									2					2
chr9	16588681	BNC2									2					2
chr18	7680575	PTPRM									2					2
chr9	1998637	SMARCA2, RP11-264I13.2									2					2
chr6	31362771	MICA, LINC01149, HCP5, XXbac-BPG181B23.6, HCP5-MICB											24			24
chr6	32761111	HLA-DQB2-HLA-DOB, HLA-DOB, TAP2, PSMB9											22			22
chr6	31462652	MICB, XXbac-BPG16N22.5, MCCD1, SNORD117, DDX39B, ATP6V1G2, NFKBIL1-LTA, LTA, TNF											14			14
chr6	29265261	OR14J1, OR5V1, OR12D3									10		12			22
chr6	31163008	HCG27, XXbac-BPG299F13.14, HCG27-XXbac-BPG299F13.15, XXbac-BPG299F13.15, HLA-C, RPL3P2											12			12
chr6	31063127	C6orf15, PSORS1C1, PSORS1C2, CCHCR1, TCF19, POU5F1, POU5F1-XXbac-BPG299F13.17, HCG27											12			12
chr6	32261704	C6orf10, HNRNPA1P2, C6orf10-HCG23, HCG23, BTNL2											9			9
chr2	135118960	MGAT5, TMEM163, AC013718.1											8			8
chr6	30963245	MUC22, HCG22, RNU6-1133P-C6orf15											8			8
chr6	32161822	NOTCH4, XXbac-BPG154L12.4								3			7			10
chr6	32960874	HLA-DOA, HLA-DOA-HLA-DPA1										13	6	5		24
chr6	30763482	HCG20, LINC00243									5		5			10
chr14	67872088	TMEM229B		2	2			2		5	4	5	5			25
chr6	32661230	HLA-DQB1-MTCO3P1, MTCO3P1, XXbac-BPG254F23.7, HLA-DQA2, HLA-DQB2-HLA-DOB											5			5
chr1	92151044	TGFBR3						3					4			7
chr11	85529721	SYTL2-AP000974.1, AP000974.1, CCDC83											4			4
chr7	37170759	ELMO1, snoU13											4			4
chr12	19076300	CAPZA3-RPL7P6											4			4
chr3	10488974	ATP2B2, AC090841.1											4			4
chr2	135218942	TMEM163	4									6	3			13
chr15	72056726	THSD4, NR2E3	2									3	3			8
chr12	83454415	TMTC2					3						3			6
chr13	63196971	SQSTM1P1-LINC00448, LINC00448					2						3			5
chr2	220003577	CNPPD1							2				3			5
chr9	135217720	RNU5D-2P						2					3			5
chr10	77647276	C10orf11						2					3			5
chr2	202506748	TMEM237, MPP4											3			3
chr3	156155447	KCNAB1											3			3
chr2	134918996	MGAT5, RNA5SP104											3			3
chr9	132020007	RP11-65J3.1											3			3
chr10	68549245	CTNNA3											3			3
chr7	35472095	AC007652.1, AC007652.1-HERPUD2											3			3
chr6	32561348	HLA-DRB1-HLA-DQA1, HLA-DQA1											3			3
chr6	30863364	DPCR1, HCG21-MUC21, MUC21											3			3
chr6	24470952	KIAA0319											3			3
chr20	20776024	AL121761.1, RN7SL607P-MRPS11P1											3			3
chr2	178511096	PDE11A									3	2	2			7
chr18	7481080	SNORA48-PTPRM									2	4	2			8
chr2	43073885	AC098824.6-AC016735.1							2	2	2	2	2			10
chr8	51935054	SNORA7-RP11-401H2.1							4		2	2	2			10
chr11	84330283	DLG2						2			2	2	2			8
chr5	115760039	SEMA6A	2			3		4			2		2			13
chr1	7096231	CAMTA1									2		2			4
chr10	83945913	NRG3	5			3		2	12	3		3	2			30
chr2	153315662	FMNL2, RP11-17G11.1						3		2		3	2			10
chr2	137018616	HNRNPKP2-UBBP1	2									3	2			7
chr4	148356082	GTF2F2P1, EDNRA						3	2			2	2			9
chr14	61675627	PRKCH						2	2			2	2			8
chr3	161850956	RP11-774I5.1-TOMM22P6						2		5			2		2	11
chr6	31562534	UQCRHP1, PRRC2A								3			2	5		10
chr15	45878488	SQRDL								3			2			5
chr2	106224197	FHL2-NCK2								2			2			4
chr6	31762297	SLC44A4								2			2			4
chr4	96358275	UNC5C			2								2			4
chr1	48973983	AGBL4		2									2			4
chr6	145218645	UTRN-AL356739.1				3			2				2			7
chr2	18988488	AC106053.1-AC092594.1							2				2			4
chr5	134746990	CTB-138E5.1-NEUROG1				7							2			9
chr4	188754378	ADAM20P3-RP11-713C19.2						2					2			4
chr2	158514720	ACVR1C-AC019186.1						2					2			4
chr4	148456077	EDNRA						2					2			4
chr13	67694627	PCDH9	4										2			6
chr13	69693585	SNRPFP3-LINC00383	3										2		2	7
chr2	238400243	RAB17											2			2
chr2	220103559	MIR153-1											2			2
chr4	184254567	snoU13-RP11-451F20.1, AC093844.1											2			2
chr1	176408514	PAPPA2											2			2
chr7	138744644	TTC26											2			2
chr2	136918634	HNRNPKP2-UBBP1											2			2
chr3	130175935	COL6A5, COL6A5-COL6A6											2			2
chr9	126024295	STRBP-CRB2											2			2
chr11	116515189	AP000770.1, AP000770.1-BUD13											2			2
chr3	112889567	RP11-572M11.4-BOC, BOC											2			2
chr10	109540373	RP11-215N21.1											2			2
chr9	93547524	SYK											2			2
chr16	79275153	RNA5SP431-RP11-467I17.1											2			2
chr14	77666494	TMEM63C, POMT2											2			2
chr11	76334033	RP11-672A2.5-RP11-672A2.4, LRRC32											2			2
chr8	72219795	EYA1											2			2
chr7	70164754	AUTS2											2			2
chr15	69358969	RP11-809H16.5-GLCE											2			2
chr18	65295184	RP11-638L3.1, RP11-28O3.1											2			2
chr13	59798743	POLR3KP1-RPP40P2											2			2
chr13	59698795	POLR3KP1-RPP40P2											2			2
chr3	53643605	CACNA1D											2			2
chr13	51702963	LINC00371, RPL5P31											2			2
chr22	50107802	RUNX1, MN1											2			2
chr15	48176577	RP11-208K4.1											2			2
chr11	42444769	CTD-2572N17.1-CTD-2537L20.1											2			2
chr7	35572017	AC007652.1-HERPUD2											2			2
chr6	31862178	NELFE, SKIV2L											2			2
chr12	16479526	MGST1											2			2
chr6	31063127	C6orf15, PSORS1C2, PSORS1C1, CCHCR1, TCF19, POU5F1, PSORS1C3, POU5F1-XXbac-BPG299F13.17, HCG27												25		25
chr6	31163008	HCG27, XXbac-BPG299F13.17, XXbac-BPG299F13.14, HCG27-XXbac-BPG299F13.15, XXbac-BPG299F13.16-HLA-C, HLA-C, RPL3P2, USP8P1, WASF5P, XXbac-BPG248L24.13												22		22
chr6	32161822	NOTCH4, NOTCH4-XXbac-BPG154L12.4							7					19		26
chr6	32361585	HCG23, BTNL2, BTNL2-HLA-DRA												11	19	30
chr6	32061941	FKBPL, PPT2, EGFL8, PPT2-EGFL8, AGPAT1, RNF5, AGER, XXbac-BPG300A18.13												11		11
chr6	31362771	HCP5, XXbac-BPG181B23.6, HCP5-MICB									11			10		21
chr10	94843554	CYP26A1-NIP7P1, NIP7P1, NIP7P1-XRCC6P1												9		9
chr3	45052637	EXOSC7, CLEC3B-CDCP1, CDCP1												9		9
chr6	31462652	XXbac-BPG16N22.5, PPIAP9, MCCD1, SNORD117, DDX39B, NFKBIL1, TNF												9		9
chr6	31262890	XXbac-BPG248L24.13, HLA-B												9		9
chr17	48634677	CACNA1G												8		8
chr6	30863364	SFTA2, DPCR1, HCG21, HCG21-MUC21, MUC21												8		8
chr6	32761111	HLA-DOB, TAP2	12		2			6		9				7		36
chr1	76559328	ST6GALNAC3												7		7
chr6	32261704	C6orf10, BTNL2												6		6
chr6	30763482	HCG20, LINC00243, XXbac-BPG27H4.8, RN7SKP186, DDR1-AS1												6		6
chr6	32960874	HLA-DOA, HLA-DOA-HLA-DPA1										13	6	5		24
chr6	31562534	UQCRHP1, PRRC2A								3			2	5		10
chr2	213204809	ERBB4												5		5
chr6	30963245	MUC22, MUC22-HCG22, HCG22												5		5
chr17	28459132	NSRP1, RP11-354P11.8, SLC6A4												5		5
chr2	43873400	PLEKHH2			5									4		9
chr2	219203722	SLC11A1												4		4
chr2	108923707	SULT1C2P1, RP11-443K8.1, SULT1C4												4		4
chr10	94443641	Y_RNA-EXOC6												4		4
chr1	55470531	PCSK9												4		4
chr6	32661230	MTCO3P1, XXbac-BPG254F23.7												4		4
chr6	31862178	SKIV2L, STK19												4		4
chr6	30663601	MDC1, Y_RNA, HCG20												4		4
chr6	29465024	XXbac-BPG13B8.10, OR2I1P, UBD												4		4
chr5	112362374	MCC		3						2		2		3		10
chr17	59221845	BCAS3										2		3		5
chr4	5895266	MIR378D1		2										3		5
chr12	23171212	RP11-114G22.1	2											3		5
chr2	159514539	AC005042.4, AC005042.5												3		3
chr10	134235029	C10orf91-RP11-432J24.5												3		3
chr2	126120591	snosnR60_Z15-AC097499.1												3		3
chr4	99658135	BTF3P13-EIF4E												3		3
chr10	94943532	NIP7P1-XRCC6P1, XRCC6P1-RP11-624L12.1												3		3
chr7	86360005	GRM3, AC005009.2												3		3
chr15	65162457	ANKDD1A												3		3
chr15	64363122	DAPK2, SNX1												3		3
chr17	48534799	RP11-94C24.6, SPATA20												3		3
chr17	48335041	RP11-893F2.9-XYLT2												3		3
chr6	33660044	MIR3934, IP6K3												3		3
chr7	29876497	SCRN1												3		3
chr11	25167251	RP11-54J7.2-AC015820.1												3		3
chr1	154925587	DCST1, DCST2					2							2		4
chr7	87159770	ABCB1		4										2	3	9
chr1	94449823	ABCA4		2				5						2		9
chr4	169955171	RP11-483A20.3-SH3RF1						2	2					2		6
chr6	33759925	MLN-LINC01016												2	2	4
chr2	190408940	SLC40A1, SLC40A1-ASNSD1												2		2
chr2	177311314	AC068706.1-AC017048.1, AC017048.1												2		2
chr7	127048074	ZNF800												2		2
chr12	126952240	RP5-944M2.3												2		2
chr9	126324081	DENND1A												2		2
chr2	126220573	snosnR60_Z15-AC097499.1												2		2
chr8	114887700	RP11-67H2.1-Y_RNA												2		2
chr7	112052471	AC079741.2, LSMEM1												2		2
chr2	109523599	EDAR												2		2
chr2	109423617	CCDC138, EDAR												2		2
chr2	108723744	AC023672.1-AC019100.3												2		2
chr8	105294916	DCSTAMP												2		2
chr15	93538868	RGMA												2		2
chr6	83527169	TPBG-UBE3D, UBE3D												2		2
chr6	83427183	TPBG-UBE3D												2		2
chr11	78632955	TENM4												2		2
chr1	77858637	AK5												2		2
chr15	65062540	PIF1, PLEKHO2												2		2
chr17	59321724	BCAS3												2		2
chr18	57605973	RN7SL342P-SDCCAG3P1												2		2
chr3	48548961	COL7A1, UQCRC1												2		2
chr6	46544749	CYP39A1, SLC25A27												2		2
chr7	37870209	NME8												2		2
chr6	31762297	C6orf48												2		2
chr2	17289518	RN7SKP168-ZFYVE9P2												2		2
chr12	12384613	RNU6-1295P, RNU6-1295P-MANSC1												2		2
chr6	32960874	BRD2-HLA-DOA, HLA-DOA, HLA-DOA-HLA-DPA1													23	23
chr6	32361585	HCG23, BTNL2, BTNL2-HLA-DRA												11	19	30
chr6	31063127	C6orf15, POLR2LP, PSORS1C1, PSORS1C2, CCHCR1, TCF19, POU5F1, HCG27													19	19
chr6	32161822	GPSM3, NOTCH4, NOTCH4-XXbac-BPG154L12.4													12	12
chr6	31163008	XXbac-BPG299F13.17, HCG27, HCG27-XXbac-BPG299F13.15, XXbac-BPG299F13.16-HLA-C, HLA-C, RPL3P2, WASF5P													12	12
chr19	38730802	SPINT2, CTB-102L5.4, C19orf33, YIF1B, snoU13, AC005625.1, CATSPERG													11	11
chr6	52837279	GSTA4, Y_RNA													9	9
chr7	94857513	PON1, PPP1R9A													8	8
chr19	38830793	AC005789.9, GGN, FAM98C, RYR1, ARHGEF1, SLC32A1													8	8
chr6	31562534	PRRC2A, C6orf47, GPANK1, LY6G5B, CSNK2B, ABHD16A													8	8
chr6	29864549	MICD, HCG9													8	8
chr11	5492853	OR51A10P, OR52D1, AC104389.28, UBQLN3													8	8
chr6	33560163	LINC00336, ITPR3													7	7
chr6	32261704	C6orf10, HNRNPA1P2, RNU6-603P, HCG23, BTNL2													7	7
chr6	30164194	TRIM26, TRIM26-HCG17, HCG17													7	7
chr6	29465024	XXbac-BPG13B8.10, LINC01015, GPR53P, GABBR1													7	7
chr9	75460461	ALDH1A1													6	6
chr6	31362771	XXbac-BPG181B23.6, HCP5, HCP5-MICB													6	6
chr6	30064312	TRIM31, TRIM31-AS1, TRIM40, TRIM26													6	6
chr3	12386978	PPARG						2							5	7
chr10	96743143	CYP2C8													5	5
chr3	46051587	XCR1, XCR1-FLT1P1													5	5
chr22	34051205	LARGE, LARGE-AS1													5	5
chr1	94549770	ABCA4			2			6	2						4	14
chr10	102041996	PKD2L1, SCD													4	4
chr13	89183425	LINC00433-LINC00560													4	4
chr14	32292409	NUBPL													4	4
chr6	30363957	MICC-TMPOP1, TMPOP1													4	4
chr7	87159770	ABCB1		4										2	3	9
chr6	30963245	MUC22							3						3	6
chr2	202906675	AC079354.1, AC079354.3													3	3
chr3	119484367	NR1I2													3	3
chr10	85945480	CDHR1, RGR													3	3
chr9	81755958	RP11-165H23.1-CHCHD2P9													3	3
chr16	81471110	CMIP, RP11-391L3.5													3	3
chr11	38549837	RP11-63D14.1-RP11-277K23.1													3	3
chr19	38430829	PPP1R14A, SPINT2													3	3
chr6	35358028	PPARD													3	3
chr6	32860992	HLA-DMB													3	3
chr6	32761111	, HLA-DOB, TAP2													3	3
chr2	31580853	XDH													3	3
chr22	31458214	PLA2G3, RP3-412A9.15													3	3
chr6	30663601	IER3, FLOT1, HCG20													3	3
chr6	30264075	HLA-N, UBQLN1P1-MICC													3	3
chr6	29964431	ZNRD1, AL669914.1, AL669914.1-TRIM31													3	3
chr6	29664787	ZFP57-ZDHHC20P1, HCG4													3	3
chr6	29564905	ZFP57-ZDHHC20P1													3	3
chr16	22858470	HS3ST2-RP11-20G6.2													3	3
chr8	9187193	RP11-115J16.1, RNU6-526P, RP11-115J16.2													3	3
chr11	5293113	OR51B3P, OR51B2													3	3
chr11	4993503	MMP26, OR52E1													3	3
chr11	4693893	OR51E2													3	3
chr6	33759925	MLN-LINC01016												2	2	4
chr3	161850956	RP11-774I5.1-TOMM22P6						2		5			2		2	11
chr13	69693585	SNRPFP3-LINC00383	3										2		2	7
chr6	30863364	HCG21-MUC21, MUC21								2					2	4
chr2	201306965	SPATS2L													2	2
chr3	178337954	RP11-385J1.2													2	2
chr2	171212419	MYO3B													2	2
chr4	162955466	FSTL5													2	2
chr1	161020743	AL591806.1, ARHGAP30													2	2
chr9	124025725	GSN													2	2
chr7	122749334	SLC13A1													2	2
chr10	101542104	ABCC2													2	2
chr4	100258110	ADH7													2	2
chr14	98654507	RP11-61O1.1-AL163760.1													2	2
chr12	98553660	RP11-690J15.1													2	2
chr11	94225642	PIWIL4, RP11-867G2.8													2	2
chr4	87158663	MAPK10, RN7SKP96													2	2
chr7	80361764	SEMA3C													2	2
chr7	80061852	GNAT3													2	2
chr1	71362089	PTGER3													2	2
chr5	66793691	RP11-434D9.1													2	2
chr13	53601973	OLFM4													2	2
chr14	50482020	RP11-58E21.1, RP11-58E21.5													2	2
chr3	45951692	CXCR6, FYCO1													2	2
chr7	40767929	SUGCT													2	2
chr17	39545694	KRT36													2	2
chr20	37259243	SIPA1L3													2	2
chr22	35946083	AL049747.1, MB													2	2
chr22	34150936	LARGE													2	2
chr6	33660044	LEMD2													2	2
chr22	31956866	SFI1, PISD													2	2
chr6	31662415	C6orf25, VWA7													2	2
chr12	28165007	PTHLH-CCDC91													2	2
chr7	20383965	ITGB8													2	2
chr9	11791954	RP11-23D5.1-RP11-74C3.1													2	2
chr12	10686723	KLRAP1, STYK1													2	2
chr8	9386915	RP11-375N15.1-RP11-375N15.2, TNKS													2	2
