# Supplementary material for: Genomic landscape of the signals of positive natural selection in populations of Northern Eurasia: A view from Northern Russia
Source: PLoS One. 2020 Feb 5;15(2):e0228778. doi: 10.1371/journal.pone.0228778 (PMC7001972; doi:10.1371/journal.pone.0228778)
Supplement: S2 Table — (XLSX) [file pone.0228778.s007.xlsx]

## Sheet: YRI-reference
chr	position	rs	XP-EHH log P-value (XP-EHH score)*												n	gene
			CEU	FIN	TSI	CHB	Komi_Izh	Khanty	Mansi	Rus_Me	Nenets	Komi_Pr	Ru_Ust	Veps
1	6322936	rs4908874								5 (4.4)					1	GPR153-ACOT7, GPR153, ACOT7
1	6550376	rs2986742								5.1 (4.5)					1	PLEKHG5
1	6550505	rs11806429		5.2 (4.5)						6.6 (5.1)					2	PLEKHG5
1	6552499	rs9434795								5 (4.4)					1	PLEKHG5
1	8382607	rs12132135				5.3 (4.6)									1	SLC45A1
1	8382681	rs7517675				5.3 (4.6)									1	SLC45A1
1	8395441	rs2305016				5.7 (4.8)									1	SLC45A1
1	24417415	rs6700245										5.1 (4.4)			1	MYOM3, RP11-293P20.2
1	24417868	rs4487973										5.3 (4.6)			1	RP11-293P20.2, MYOM3
1	27973748	rs1292076						5.4 (4.6)						5.6 (4.7)	2	RP1-159A19.3, FGR-RP1-159A19.3
1	27975910	rs475570										5.4 (4.6)			1	RP1-159A19.3, FGR-RP1-159A19.3
1	35379119	rs6694435	5.4 (4.6)	5.1 (4.4)	5.4 (4.6)							6.5 (5.1)	5.2 (4.5)	5.2 (4.5)	6	DLGAP3
1	35379493	rs10908403	5.4 (4.6)	5.2 (4.5)	5.5 (4.7)							6.6 (5.1)	5.4 (4.6)	5.1 (4.5)	6	DLGAP3
1	35381295	rs6686482			5.1 (4.4)							5.3 (4.6)			2	DLGAP3
1	35635453	rs12064550	6.3 (5)	5.6 (4.7)						5.2 (4.5)			5.8 (4.8)		4	EFCAB14P1-SFPQ
1	35636227	rs11264110	5.9 (4.8)	5.1 (4.5)	5.8 (4.8)							5.2 (4.5)	5.5 (4.6)		5	EFCAB14P1-SFPQ
1	35639504	rs2971405		5.7 (4.8)	6.5 (5.1)								6 (4.9)	5 (4.4)	4	EFCAB14P1-SFPQ, SFPQ
1	35644272	rs16837214		5.7 (4.8)										5.1 (4.4)	2	SFPQ
1	35644484	rs9783066	7 (5.3)	6.2 (5)											2	SFPQ
1	35646125	rs10493066	6.9 (5.3)	6.1 (4.9)	6.9 (5.3)		5 (4.4)			5.7 (4.8)		6.2 (5)	6.4 (5.1)	5.4 (4.6)	8	SFPQ
1	35648316	rs3738694	6.9 (5.3)	6 (4.9)						5.7 (4.8)		6.1 (4.9)	6.4 (5.1)	5.3 (4.6)	6	SFPQ
1	35651963	rs10493067	5.2 (4.5)		5.1 (4.5)										2	SFPQ
1	35678442	rs12044220	5.3 (4.6)												1	Y_RNA-RN7SL136P
1	36110102	rs498943	5.1 (4.5)												1	PSMB2, PSMB2-RN7SL281P
1	36149745	rs11264186	5.6 (4.7)												1	PSMB2-RN7SL281P
1	36156432	rs7367713	5.8 (4.8)	6 (4.9)	6 (4.9)							5.4 (4.6)	5.6 (4.7)	5 (4.4)	6	PSMB2-RN7SL281P
1	36162133	rs960629	6.1 (4.9)	6.2 (5)	6.3 (5)					5 (4.4)		5.6 (4.7)	5.8 (4.8)	5.2 (4.5)	7	PSMB2-RN7SL281P
1	36167456	rs12563583	5.8 (4.8)	6.1 (4.9)	5.9 (4.9)							5.5 (4.7)	5.6 (4.7)	5.1 (4.5)	6	RN7SL281P, PSMB2-RN7SL281P
1	36178041	rs13375070	5.2 (4.5)	5.3 (4.6)	5.4 (4.6)								5 (4.4)		4	C1orf216, RN7SL281P-C1orf216
1	36180972	rs3795501	5.4 (4.6)	5.6 (4.7)	5.7 (4.7)								5.2 (4.5)		4	C1orf216, CLSPN
1	36182139	rs11580984	5 (4.4)	5.1 (4.5)	5.2 (4.5)										3	CLSPN, C1orf216
1	36553673	rs399393			5 (4.4)										1	TEKT2, ADPRHL2
1	36557619	rs2236387		5.1 (4.5)											1	ADPRHL2, TEKT2, COL8A2
1	36571920	rs96067			5.2 (4.5)										1	COL8A2
1	50814015	rs1393632				5.6 (4.7)									1	RP11-183G22.1-HMGB1P45
1	55517344	rs572512						5.1 (4.4)	5 (4.4)		5.6 (4.7)				3	PCSK9
1	55518316	rs2483205				5.4 (4.6)		6.2 (5)	6.3 (5)		7.4 (5.5)				4	PCSK9
1	55518467	rs2495477						5.6 (4.7)	5.4 (4.6)		6.5 (5.1)				3	PCSK9
1	55518682	rs2479413						5.3 (4.6)	5 (4.4)		5.6 (4.7)				3	PCSK9
1	55520864	rs557435						5 (4.4)			5.7 (4.7)				2	PCSK9
1	76608777	rs184095				5.9 (4.8)									1	ST6GALNAC3
1	76608949	rs10493584				7.4 (5.5)									1	ST6GALNAC3
1	76610257	rs4245647				5 (4.4)									1	ST6GALNAC3
1	93515049	rs563930				5.2 (4.5)									1	Y_RNA-MTF2
1	112487033	rs12072776									5.1 (4.5)				1	KCND3
1	116717522	rs10489749					5.3 (4.6)	5.3 (4.6)							2	RP5-1185H19.2-U3
1	154802139	rs6665642						5.4 (4.6)							1	KCNN3
1	154802321	rs6668261						6.5 (5.1)			5 (4.4)				2	KCNN3
1	154803645	rs1218549						5.2 (4.5)							1	KCNN3
1	154807935	rs11584630						5.3 (4.6)							1	KCNN3
1	154808287	rs4845394						6.4 (5.1)			5.1 (4.5)				2	KCNN3
1	154810030	rs1218578						6.1 (5)			5.1 (4.5)				2	KCNN3
1	154811127	rs11264274				8 (5.7)		7.9 (5.7)			7.3 (5.4)				3	KCNN3
1	154811420	rs12139030									8.1 (5.8)				1	KCNN3
1	154811435	rs12128882				10 (6.5)		9.9 (6.4)	6.5 (5.1)		9.2 (6.2)				4	KCNN3
1	154811677	rs1218574						8.1 (5.8)	5 (4.4)		7.5 (5.5)				3	KCNN3
1	154814917	rs6666891				7.6 (5.6)		7.4 (5.5)			6.8 (5.3)				3	KCNN3
1	154815257	rs6426987				7 (5.3)		6.8 (5.2)			6.3 (5)				3	KCNN3
1	155031376	rs12023499				5.8 (4.8)									1	ADAM15, EFNA3, EFNA4
1	155035611	rs3806256				5.7 (4.8)									1	ADAM15, ADAM15-EFNA4, EFNA3, EFNA4
1	155038756	rs4045192				5.3 (4.6)									1	ADAM15, EFNA3, EFNA4
1	155042886	rs35902694				5.3 (4.6)									1	EFNA4, EFNA3
1	156106185	rs505058						5 (4.4)							1	LMNA
1	161976234	rs12022536	5 (4.4)	5 (4.4)	5 (4.4)		5.4 (4.6)						5.6 (4.7)		5	OLFML2B
1	162008034	rs7539281	5.4 (4.6)		5.1 (4.4)		5.6 (4.7)						5.1 (4.5)		4	RP11-227F8.2, OLFML2B-RP11-227F8.2
1	162008079	rs7539367	5.3 (4.5)				5.3 (4.5)						5 (4.4)		3	RP11-227F8.2, OLFML2B-RP11-227F8.2
1	165620792	rs11799886				5.1 (4.5)									1	MGST3
1	165621590	rs7527279				5.3 (4.6)									1	MGST3
1	165621603	rs7549511				6.9 (5.3)									1	MGST3
1	165621778	rs4147602				6 (4.9)									1	MGST3
1	171223747	rs12567338			5.6 (4.7)		6.1 (4.9)			5.5 (4.6)					3	RP1-45C12.1, Y_RNA, FMO1
1	171223951	rs4433435		5.5 (4.6)	5.8 (4.8)		8.8 (6)		5.8 (4.8)	7.4 (5.5)	6.3 (5)	6.3 (5)		5.8 (4.8)	8	RP1-45C12.1, Y_RNA, FMO1
1	171224048	rs28384840					8.6 (6)	5.2 (4.5)	5.6 (4.7)		6 (4.9)			6.5 (5.1)	5	RP1-45C12.1, Y_RNA, FMO1
1	171224087	rs10798294					6.2 (5)			5.4 (4.6)					2	RP1-45C12.1, Y_RNA, FMO1
1	172650685	rs704842				5.5 (4.6)									1	FASLG-SLC25A38P1
1	178659410	rs4532794							5.3 (4.5)						1	MIR4424-RP11-428K3.1
1	178659933	rs3922812							5.4 (4.6)						1	MIR4424-RP11-428K3.1
1	178661629	rs6425496							5.4 (4.6)						1	MIR4424-RP11-428K3.1
1	178665593	rs6666110							5.4 (4.6)						1	MIR4424-RP11-428K3.1
1	178666488	rs2811267							5.6 (4.7)						1	MIR4424-RP11-428K3.1
1	178668341	rs12045804							5.8 (4.8)						1	MIR4424-RP11-428K3.1
1	178668408	rs2811274						5 (4.4)							1	MIR4424-RP11-428K3.1
1	178671750	rs16853281							5.2 (4.5)						1	MIR4424-RP11-428K3.1
1	180232750	rs7520941				5.3 (4.5)									1	LHX4
1	180232890	rs7528949				5.3 (4.6)									1	LHX4
1	180233647	rs357051				5.2 (4.5)									1	LHX4
1	180234458	rs3911332				5.1 (4.5)									1	RP5-1180C10.2, LHX4
1	181160693	rs7417573						5.4 (4.6)	5.4 (4.6)						2	RP11-540K16.2, RP11-540K16.2-RP11-380B22.1
1	188836200	rs16829456							5.1 (4.5)						1	RP11-316I3.2, RP11-316I3.1-RP11-316I3.2
1	189526779	rs12127810							5 (4.4)		5 (4.4)				2	RP11-373J16.2-RNA5SP73
1	189542729	rs269747						5.1 (4.4)							1	RP11-373J16.2-RNA5SP73
1	189546726	rs483402						5.4 (4.6)	5.9 (4.9)		6.1 (4.9)				3	RP11-373J16.2-RNA5SP73
1	189548411	rs421604						5.8 (4.8)	6.4 (5.1)		6.5 (5.1)				3	RP11-373J16.2-RNA5SP73
1	189548619	rs12131655						5.1 (4.5)	5.6 (4.7)		5.7 (4.8)				3	RP11-373J16.2-RNA5SP73
1	189552579	rs445857							5.1 (4.5)		5.3 (4.6)				2	RP11-373J16.2-RNA5SP73
1	189755774	rs11586173									5 (4.4)				1	RP11-398M15.1
1	189761051	rs2418508						5.3 (4.6)	5 (4.4)		5.4 (4.6)				3	RP11-398M15.1
1	194084297	rs2584256			5.1 (4.5)										1	RPL23AP22-RP11-563D10.1
1	194089817	rs693833			5.6 (4.7)										1	RPL23AP22-RP11-563D10.1
1	213097929	rs937348						5.1 (4.5)							1	FLVCR1-VASH2
1	236912597	rs2297955					5 (4.4)								1	ACTN2
1	236914576	rs3738544					5.5 (4.7)							5 (4.4)	2	ACTN2
1	245575183	rs1173644									5.5 (4.7)				1	KIF26B
1	245575250	rs1173645									5.2 (4.5)				1	KIF26B
1	245575879	rs479631									5.2 (4.5)				1	KIF26B
2	13677244	rs12052341										5.2 (4.5)			1	AC092635.1, AC064875.2-AC092635.1
2	18027343	rs7590660				5.2 (4.5)									1	MSGN1-KCNS3
2	18030665	rs4368333				6.3 (5)									1	MSGN1-KCNS3
2	26152793	rs3731640				5.1 (4.5)									1	KIF3C
2	26156655	rs2384298				5.2 (4.5)									1	KIF3C
2	31590156	rs732436						5.8 (4.8)							1	XDH
2	31590329	rs732437						5.9 (4.9)							1	XDH
2	31590545	rs2281548						6 (4.9)							1	XDH
2	31590697	rs17011365						6.3 (5)							1	XDH
2	31590759	rs2281550						5.6 (4.7)							1	XDH
2	31590785	rs761926						5.1 (4.5)							1	XDH
2	43855643	rs6740739							5.2 (4.5)						1	Y_RNA-PLEKHH2
2	43929983	rs4952676							5 (4.4)						1	PLEKHH2
2	43930709	rs10514787							5.4 (4.6)						1	PLEKHH2
2	43931176	rs4953002							5.2 (4.5)						1	PLEKHH2
2	43935446	rs12465669							5.6 (4.7)						1	PLEKHH2
2	43935725	rs6716551				5.7 (4.7)		6 (4.9)	6.8 (5.2)						3	PLEKHH2
2	43936230	rs6544691						5.4 (4.6)	6.1 (5)						2	PLEKHH2
2	43941944	rs976555							5.4 (4.6)						1	PLEKHH2
2	43943116	rs7582880				5.5 (4.7)		5.8 (4.8)	6.5 (5.1)						3	PLEKHH2
2	43943525	rs1991739							5 (4.4)						1	PLEKHH2
2	72336974	rs7575536						5.2 (4.5)							1	RPS20P10-CYP26B1
2	72340493	rs10203870						5.3 (4.5)							1	RPS20P10-CYP26B1
2	72345674	rs6546738						5.6 (4.7)							1	RPS20P10-CYP26B1
2	72345739	rs7589043						5.7 (4.7)							1	RPS20P10-CYP26B1
2	72348725	rs6546741						5.2 (4.5)							1	RPS20P10-CYP26B1
2	72353138	rs4852856						5.3 (4.6)							1	CYP26B1, RPS20P10-CYP26B1
2	72355518	rs7606254			6.3 (5)		5.2 (4.5)	8.1 (5.8)	7.3 (5.5)		5 (4.4)	7.9 (5.7)		5.5 (4.7)	7	CYP26B1, RPS20P10-CYP26B1
2	72356195	rs887844			5.5 (4.7)			6.8 (5.3)	6.2 (5)			6.8 (5.3)			4	CYP26B1, RPS20P10-CYP26B1
2	72356370	rs2420201			6 (4.9)		5.2 (4.5)	8.5 (5.9)	7.1 (5.4)		5 (4.4)	7.2 (5.4)		5.4 (4.6)	7	CYP26B1
2	72356449	rs707718						6.8 (5.3)	5.4 (4.6)			5.5 (4.7)			3	CYP26B1
2	72361960	rs2241057							5.4 (4.6)						1	CYP26B1
2	74117499	rs7600452		5 (4.4)				5.2 (4.5)							2	RP11-51I5.1-ACTG2, ACTG2
2	74120181	rs2070581		6.3 (5)	5 (4.4)			6.4 (5.1)	5.5 (4.6)		5.1 (4.5)	5.7 (4.8)			6	ACTG2
2	74120785	rs10176602	5.5 (4.7)	7.1 (5.4)	5.7 (4.8)			7.2 (5.4)	6.2 (5)		5.8 (4.8)	6.5 (5.1)	5.3 (4.5)		8	ACTG2
2	74122223	rs13415017		7.7 (5.6)	5.4 (4.6)		5.3 (4.6)	8 (5.7)	7 (5.3)		7.2 (5.4)	6.1 (5)	5.7 (4.7)		8	ACTG2
2	74124342	rs831540		5 (4.4)											1	ACTG2
2	74126457	rs2249441					5 (4.4)								1	ACTG2
2	108905030	rs2305484				6.1 (4.9)									1	SULT1C2, AC019100.7-SULT1C2
2	108905048	rs2305485				6.9 (5.3)									1	SULT1C2, AC019100.7-SULT1C2
2	108907361	rs10173554				8.6 (6)		5.1 (4.5)			5.2 (4.5)				3	SULT1C2
2	108911809	rs17036061				8.5 (5.9)		5.1 (4.4)			5.1 (4.5)				3	SULT1C2
2	108912673	rs13410305				10.5 (6.6)		6.3 (5)			6.6 (5.2)				3	SULT1C2
2	108913379	rs3769775				10.1 (6.5)		6 (4.9)							2	SULT1C2
2	108915136	rs7590599				10.1 (6.5)		5.9 (4.9)			6.2 (5)				3	SULT1C2
2	108915263	rs4149422				10.2 (6.5)		6 (4.9)			6.2 (5)				3	SULT1C2
2	108915428	rs7576937				10.4 (6.6)		6.1 (5)			6.4 (5.1)				3	SULT1C2
2	108915608	rs9646948				10.3 (6.6)		6.1 (4.9)			6.3 (5)				3	SULT1C2
2	108916044	rs4149423				9.9 (6.4)		5.8 (4.8)			6.1 (4.9)				3	SULT1C2
2	108917596	rs4149425				8.2 (5.8)									1	SULT1C2
2	108920497	rs6746883				8.1 (5.8)									1	SULT1C2
2	108921391	rs11885032				7.7 (5.6)									1	SULT1C2
2	108922036	rs17036104				7.6 (5.6)									1	SULT1C2
2	108926967	rs2198466				9.2 (6.2)		5.3 (4.6)			5.5 (4.7)				3	SULT1C2, SULT1C2-RP11-443K8.1
2	108927768	rs4676193				8.8 (6)									1	SULT1C2, SULT1C2-RP11-443K8.1
2	108931105	rs752273				9.8 (6.4)					6 (4.9)				2	RP11-443K8.1, SULT1C2, SULT1C2-RP11-443K8.1
2	108932436	rs1989096				8.8 (6)									1	RP11-443K8.1, SULT1C2-RP11-443K8.1
2	108938735	rs12477830				8.1 (5.8)									1	SULT1C2P1, RP11-443K8.1
2	108939940	rs7595791				8.9 (6.1)									1	RP11-443K8.1, SULT1C2P1
2	108940336	rs12476238				7.2 (5.4)									1	SULT1C2P1
2	108946069	rs17036146				7.3 (5.4)									1	SULT1C2P1
2	108946178	rs6709159				8.1 (5.8)					5.2 (4.5)				2	SULT1C2P1
2	108946860	rs6709978				6.3 (5)									1	SULT1C2P1
2	109536784	rs260642				5.7 (4.8)									1	EDAR
2	109539430	rs749810				6 (4.9)									1	EDAR
2	109552878	rs13427222				5.9 (4.8)									1	EDAR
2	109556365	rs6542787				6.4 (5.1)									1	EDAR
2	109562495	rs260714				5.6 (4.7)									1	EDAR
2	109566759	rs260698				6.3 (5)									1	EDAR
2	109571440	rs260705				6.4 (5.1)									1	EDAR
2	109579738	rs260690				6.5 (5.1)									1	EDAR
2	109582357	rs5021634				7 (5.3)									1	EDAR
2	109584599	rs10779899				8.3 (5.9)					5.6 (4.7)				2	EDAR
2	109586437	rs11691107				7.6 (5.6)									1	EDAR
2	109590380	rs12992554				6.9 (5.3)									1	EDAR
2	109599256	rs260674				8.1 (5.8)					5.3 (4.6)				2	EDAR
2	109599670	rs17269487				7.2 (5.4)									1	EDAR
2	109607256	rs6749207				7.7 (5.6)					5 (4.4)				2	EDAR, EDAR-SH3RF3-AS1
2	109609765	rs4676225				7.8 (5.6)					5 (4.4)				2	EDAR, EDAR-SH3RF3-AS1
2	109610788	rs6746808				7.9 (5.7)					5.1 (4.5)				2	EDAR, EDAR-SH3RF3-AS1
2	109611097	rs6750059				6.8 (5.3)									1	EDAR-SH3RF3-AS1
2	109622445	rs6716645				5.1 (4.5)									1	EDAR-SH3RF3-AS1
2	109623949	rs260617				6.4 (5.1)									1	EDAR-SH3RF3-AS1
2	109624422	rs17034796				5.8 (4.8)									1	EDAR-SH3RF3-AS1
2	135210135	rs2290482	5.7 (4.8)												1	MGAT5, TMEM163, AC013718.1
2	135210390	rs2290483	5.4 (4.6)												1	MGAT5, TMEM163, AC013718.1
2	135212329	rs539588	5.4 (4.6)												1	TMEM163, AC013718.1, MGAT5, MGAT5-TMEM163
2	135212421	rs10185078	7.3 (5.4)	6.9 (5.3)			5.8 (4.8)								3	TMEM163, AC013718.1, MGAT5, MGAT5-TMEM163
2	135212784	rs543944	8 (5.7)	7.6 (5.6)			6.5 (5.1)			5.2 (4.5)					4	TMEM163, AC013718.1, MGAT5, MGAT5-TMEM163
2	135213256	rs609164	7.7 (5.6)	7.3 (5.5)			6.2 (5)			5 (4.4)					4	TMEM163, AC013718.1, MGAT5, MGAT5-TMEM163
2	135213762	rs610624	6.2 (5)	5.9 (4.9)											2	TMEM163, AC013718.1, MGAT5
2	136555659	rs2322659	5 (4.4)												1	LCT
2	136561557	rs2304371	5.6 (4.7)												1	LCT
2	136562472	rs3739022	5.4 (4.6)												1	LCT
2	136586183	rs3769008	6.2 (5)												1	LCT
2	136589278	rs9636213	6.2 (5)												1	LCT
2	136590558	rs3754690	6.1 (4.9)												1	LCT
2	136590746	rs3754689	5.8 (4.8)												1	LCT
2	136607703	rs4988243	5.4 (4.6)												1	MCM6
2	136615222	rs3213871	5.4 (4.6)												1	MCM6
2	136793114	rs4954555	6.2 (5)												1	AC093391.2-AC068492.1
2	136805401	rs4954557	5.6 (4.7)												1	AC093391.2-AC068492.1
2	136822223	rs1879087	6.7 (5.2)												1	AC093391.2-AC068492.1
2	136836365	rs6430600	5 (4.4)												1	AC068492.1, AC068492.1-CXCR4
2	137061077	rs4954603	5.1 (4.5)												1	HNRNPKP2-UBBP1
2	138440922	rs2197551									5.1 (4.4)				1	THSD7B-Y_RNA
2	138447427	rs1348739									5.2 (4.5)				1	THSD7B-Y_RNA
2	153275850	rs6761815								5.2 (4.5)		5.1 (4.5)	5.4 (4.6)		3	FMNL2
2	153282375	rs7600624								5.2 (4.5)		5.1 (4.5)	5.4 (4.6)		3	FMNL2
2	158525226	rs12694933										5.9 (4.9)			1	ACVR1C-AC019186.1
2	158526978	rs2848647										6.4 (5.1)			1	ACVR1C-AC019186.1
2	158531739	rs10497187		5.2 (4.5)			5.1 (4.5)	5.7 (4.7)	5.1 (4.4)	5.4 (4.6)	6.1 (4.9)	7.6 (5.6)			7	ACVR1C-AC019186.1
2	158531809	rs10933439										5 (4.4)			1	ACVR1C-AC019186.1
2	159588969	rs2711086				5.4 (4.6)									1	AC005042.4, AC005042.5
2	159589457	rs13407077				5.9 (4.8)									1	AC005042.4, AC005042.5
2	159589475	rs2528632				6 (4.9)									1	AC005042.4, AC005042.5
2	159589828	rs2528633				5.1 (4.5)									1	AC005042.4, AC005042.5
2	174480881	rs755816		5.2 (4.5)											1	AC013410.1-AC013410.2
2	177622704	rs4894196				5 (4.4)									1	AC092162.1
2	177623339	rs6714936				6.4 (5.1)									1	AC092162.1
2	177627904	rs6705679				6.9 (5.3)									1	AC092162.1
2	177628258	rs6706063				6.5 (5.1)									1	AC092162.1
2	177629485	rs17612243				6.4 (5.1)									1	AC092162.1
2	177630608	rs6758766				5.8 (4.8)									1	AC092162.1
2	177633313	rs11889984				5.3 (4.6)									1	AC092162.1
2	177643866	rs12470292				6.9 (5.3)									1	AC092162.1
2	177645122	rs6740977				5.3 (4.5)									1	AC092162.1
2	177681162	rs7592623				7.3 (5.5)									1	AC092162.1
2	177683404	rs13032587				6.6 (5.1)									1	AC092162.1
2	177687497	rs7588841				6.3 (5)									1	AC092162.1, AC092162.1-AC073636.1
2	177704758	rs1513885				5.8 (4.8)									1	AC092162.1-AC073636.1
2	177713373	rs6723196				5.1 (4.5)									1	AC073636.1
2	178468493	rs16865433											5.2 (4.5)		1	AC073834.3
2	178470372	rs11901206	6.1 (4.9)	5.3 (4.6)	6.4 (5.1)		6.4 (5.1)			5.9 (4.9)		5.1 (4.5)	6.7 (5.2)	6.1 (5)	8	AC073834.3
2	178471407	rs10201883	5.7 (4.7)	5 (4.4)	5.8 (4.8)		6.1 (4.9)			5.8 (4.8)		5 (4.4)	6.3 (5)	5.7 (4.8)	8	AC073834.3
2	178474768	rs763757	5.5 (4.7)		5.6 (4.7)		5.9 (4.8)			5.6 (4.7)			6.2 (5)	5.6 (4.7)	6	TTC30A, AC073834.3
2	178475599	rs3731802	5.4 (4.6)		5.5 (4.7)		5.8 (4.8)			5.5 (4.6)			6.1 (4.9)	5.5 (4.6)	6	TTC30A, AC073834.3
2	178477114	rs13031008	5 (4.4)				5.4 (4.6)			5 (4.4)			5.7 (4.7)	5 (4.4)	5	TTC30A, AC073834.3
2	178479149	rs16865446											5.1 (4.4)		1	TTC30A, AC073834.3
2	178479248	rs10497498											5.1 (4.5)		1	TTC30A, AC073834.3
2	178479422	rs3821003											5.2 (4.5)		1	TTC30A, AC073834.3
2	178479661	rs3731806											5 (4.4)		1	TTC30A, AC073834.3
2	178480063	rs3821004											5 (4.4)		1	TTC30A, AC073834.3
2	178481818	rs10497497											5.1 (4.5)		1	TTC30A, AC073834.3
2	178487729	rs2293471											5.1 (4.5)		1	TTC30A, AC073834.3, PDE11A, TTC30A-PDE11A
2	178492722	rs6730406											5 (4.4)		1	PDE11A
2	178493301	rs13034886											5 (4.4)		1	PDE11A
2	178493713	rs6705405											5.1 (4.4)		1	PDE11A
2	178498015	rs10469714											5 (4.4)		1	PDE11A
2	178511430	rs2222712	5.1 (4.5)				5.6 (4.7)			5.2 (4.5)			5.9 (4.8)	5.2 (4.5)	5	PDE11A
2	178513894	rs1527402											5.2 (4.5)		1	PDE11A
2	178514468	rs13008857											5.1 (4.5)		1	PDE11A
2	178533715	rs1358326											5 (4.4)		1	PDE11A
2	178535203	rs7605757	5 (4.4)				5.4 (4.6)			5 (4.4)			5.8 (4.8)		4	PDE11A
2	178536783	rs12612481					5.1 (4.5)						5.4 (4.6)		2	PDE11A
2	178537890	rs3770011											5.1 (4.5)		1	PDE11A
2	178540293	rs3770016					5.3 (4.6)						5.3 (4.6)		2	PDE11A
2	178544417	rs3770019											5.3 (4.6)		1	PDE11A
2	178545736	rs9677333					5.3 (4.6)						5.2 (4.5)		2	PDE11A
2	178551924	rs17400121					5.1 (4.5)						5 (4.4)		2	PDE11A
2	178551958	rs6433691	7.3 (5.4)	6.7 (5.2)	6.3 (5)		8.2 (5.8)	5.7 (4.7)	6.5 (5.1)	7.4 (5.5)	6.9 (5.3)	6.8 (5.2)	8.1 (5.8)	7.1 (5.4)	11	PDE11A
2	178552788	rs13032794	6.3 (5)	5 (4.4)	5.5 (4.7)		7.5 (5.5)			6.5 (5.1)	6.4 (5.1)	6 (4.9)	7.2 (5.4)	6.1 (4.9)	9	PDE11A
2	178558967	rs1438054					5.5 (4.7)								1	AC012499.1, PDE11A
2	178561295	rs16865645					5.2 (4.5)								1	AC012499.1, PDE11A
2	190944165	rs785247		5 (4.4)						5.1 (4.4)				5.2 (4.5)	3	C2orf88
2	190946324	rs4853633	5.1 (4.5)	5.6 (4.7)						6.5 (5.1)				5.2 (4.5)	4	C2orf88
2	190947260	rs785242		6 (4.9)						5.8 (4.8)				5 (4.4)	3	C2orf88
2	191854874	rs11887698		5.1 (4.5)			5.6 (4.7)								2	AC067945.3, STAT1
2	191855521	rs7562024					5.3 (4.6)								1	AC067945.3, STAT1
2	196452537	rs6434788	5.3 (4.6)										5.2 (4.5)		2	AHCYP5, SLC39A10
2	196454192	rs16837576	5.3 (4.5)										5.2 (4.5)		2	SLC39A10
2	196455295	rs17179105	5.5 (4.6)										5.4 (4.6)		2	SLC39A10
2	196457481	rs16837588	5.4 (4.6)										5.3 (4.6)		2	SLC39A10
2	197051708	rs10931727											5 (4.4)		1	STK17B-HECW2
2	197059471	rs2889153	5.2 (4.5)										5.6 (4.7)		2	HECW2
2	197063250	rs16846841	5.6 (4.7)										6 (4.9)		2	HECW2
2	197065179	rs3748875	5.5 (4.7)										6 (4.9)		2	HECW2
2	197065889	rs3795921	6.2 (5)							5.1 (4.5)			6.8 (5.2)	5.5 (4.7)	4	HECW2
2	197065964	rs3820908	5.3 (4.6)										5.3 (4.6)		2	HECW2
2	197073204	rs10186734								5.2 (4.5)					1	HECW2
2	197078453	rs6434831					5.1 (4.5)								1	snoU13, HECW2
2	197080331	rs9288258					5 (4.4)								1	snoU13, HECW2
2	197311265	rs1528398								5 (4.4)					1	HECW2
2	213205047	rs4673661				5 (4.4)									1	ERBB4
2	213206488	rs13395316				5.2 (4.5)									1	ERBB4
2	219664663	rs4646535				5.1 (4.5)									1	CYP27A1
2	219665715	rs12623740				5.3 (4.6)									1	CYP27A1
2	219669875	rs4674344				5.1 (4.5)									1	CYP27A1
2	219671598	rs4674345				5.5 (4.6)									1	CYP27A1
2	219675067	rs6709815				6 (4.9)					5.2 (4.5)				2	CYP27A1
2	219681601	rs647952	5.7 (4.8)	5.5 (4.7)	5.6 (4.7)	5.7 (4.8)	5 (4.4)		5.2 (4.5)	5.4 (4.6)	5.2 (4.5)	5.7 (4.8)	5 (4.4)	6.4 (5.1)	11	RP11-459I19.1, CYP27A1, CYP27A1-RP11-459I19.1
2	238503066	rs6710977			5.5 (4.7)										1	AC104667.3, RAB17
3	3887876	rs2120609		5.1 (4.5)											1	LRRN1, SUMF1
3	17190589	rs17043135												5 (4.4)	1	AC090644.1-TBC1D5
3	17191688	rs12632495												5 (4.4)	1	AC090644.1-TBC1D5
3	43797458	rs17255655												5 (4.4)	1	ABHD5-RP4-672N11.1
3	43805178	rs9637421				5 (4.4)									1	ABHD5-RP4-672N11.1
3	44911097	rs2888422				5.2 (4.5)									1	TMEM42, KIF15
3	44942121	rs4682756				5.1 (4.5)									1	TGM4, RP11-272D20.2
3	44943389	rs1995641				5.1 (4.5)									1	TGM4, RP11-272D20.2
3	45097509	rs7618668				5.5 (4.7)									1	CLEC3B-CDCP1
3	45101804	rs4683033				5.3 (4.6)									1	CLEC3B-CDCP1
3	45108163	rs939313				5.5 (4.6)									1	CLEC3B-CDCP1
3	45111239	rs11130043				5.3 (4.6)									1	CLEC3B-CDCP1
3	45120140	rs6801821				6 (4.9)									1	CDCP1, CLEC3B-CDCP1
3	45124169	rs11063				6.6 (5.2)									1	CDCP1
3	45124371	rs9882305				7.8 (5.7)									1	CDCP1
3	45125720	rs4683038				7.9 (5.7)									1	CDCP1
3	45125780	rs9863819				7.7 (5.6)									1	CDCP1
3	45126558	rs2176804				9.9 (6.4)									1	CDCP1
3	45130725	rs7618923				10 (6.5)									1	CDCP1
3	45131902	rs11928049				7.5 (5.5)									1	CDCP1
3	45131916	rs11916758				6.5 (5.1)									1	CDCP1
3	45137087	rs2037358				5.3 (4.6)									1	CDCP1
3	45139101	rs6775113				5.9 (4.9)									1	CDCP1
3	72639229	rs6810278		5.3 (4.6)								5.7 (4.7)	5.1 (4.4)		3	RP11-654C22.1-RNA5SP136
3	81428048	rs6778246							5.2 (4.5)						1	RP11-564P9.1-GBE1
3	107570882	rs1897496				5.3 (4.5)									1	LINC00635
3	107591015	rs4404444				5 (4.4)									1	LINC00635
3	130132851	rs10512767											5.2 (4.5)		1	COL6A5
3	130134563	rs7628563											5.3 (4.6)		1	COL6A5
3	130135456	rs6439233											6.1 (4.9)		1	COL6A5
3	130137471	rs1542829											5.4 (4.6)		1	COL6A5
3	130138117	rs6769205											5.3 (4.6)		1	COL6A5
3	130139884	rs12636289											5.3 (4.5)		1	COL6A5
3	130141306	rs976323											5.5 (4.7)		1	COL6A5
3	130144198	rs16827628											5.5 (4.7)		1	COL6A5
3	130145541	rs9821748											5.6 (4.7)		1	COL6A5
3	130145718	rs981548	6.1 (5)	5.7 (4.8)	5.2 (4.5)								7.2 (5.4)	5.9 (4.9)	5	COL6A5
3	130147332	rs16827675	7.7 (5.6)	7.2 (5.4)	6.7 (5.2)							5.5 (4.7)			4	COL6A5
3	130147409	rs6770893	8.2 (5.8)	7.6 (5.6)	7.1 (5.4)					5.4 (4.6)		5.9 (4.8)	9.3 (6.2)	7.9 (5.7)	7	COL6A5
3	130147673	rs16827679										5.1 (4.4)			1	COL6A5
3	130147813	rs6785181	6.6 (5.1)	6.1 (4.9)	5.6 (4.7)										3	COL6A5
3	130148510	rs9875499											5.8 (4.8)		1	COL6A5
3	130149845	rs1391050											5 (4.4)		1	COL6A5
3	130229942	rs2645961											5.1 (4.5)		1	COL6A5-COL6A6
3	130231320	rs2645959											5.1 (4.5)		1	COL6A5-COL6A6
3	130243249	rs4682614											5.1 (4.4)		1	COL6A5-COL6A6
3	130255483	rs937907											5.3 (4.5)		1	COL6A5-COL6A6
3	130255698	rs1396330											5.4 (4.6)		1	COL6A5-COL6A6
3	130284840	rs4682599											5.5 (4.7)		1	COL6A6
3	130289617	rs10934949	5 (4.4)												1	COL6A6
3	130297259	rs16829695											5.1 (4.4)		1	COL6A6
3	130330135	rs1508518											5.1 (4.5)		1	COL6A6
3	165442455	rs1707714					5.2 (4.5)								1	RP11-85M11.2-BCHE
3	165936570	rs9857044									5.7 (4.8)				1	RP11-12N13.2-RP11-12N13.1
3	184798288	rs16859583	5 (4.4)		5.3 (4.5)										2	C3orf70
4	5394914	rs6840421	5.1 (4.5)	5.3 (4.6)	5.4 (4.6)				5.2 (4.5)	5.6 (4.7)			5.4 (4.6)		6	STK32B
4	5395967	rs739968		5.1 (4.5)	5.2 (4.5)				5.1 (4.4)	5.4 (4.6)			5.2 (4.5)		5	STK32B
4	5396855	rs195129		5.1 (4.4)	5.1 (4.5)				5.1 (4.5)	5.3 (4.6)			5.1 (4.5)		5	STK32B
4	28831319	rs6843375						5.4 (4.6)	5.7 (4.8)						2	MESTP3-RP11-292B1.2
4	28831639	rs16881070						5.8 (4.8)	6.1 (5)						2	MESTP3-RP11-292B1.2
4	28832388	rs6850240						7.1 (5.4)	7.5 (5.5)		5.7 (4.8)				3	MESTP3-RP11-292B1.2
4	28832545	rs6850637						7.4 (5.5)	7.8 (5.6)		6 (4.9)				3	MESTP3-RP11-292B1.2
4	28832788	rs6833159						6.1 (4.9)	6.4 (5.1)						2	MESTP3-RP11-292B1.2
4	28833274	rs2029669						5.4 (4.6)	5.7 (4.7)						2	MESTP3-RP11-292B1.2
4	28866526	rs7661966						5.1 (4.5)	5.6 (4.7)						2	MESTP3-RP11-292B1.2
4	32592691	rs11936953						5 (4.4)	6 (4.9)						2	RP11-240A16.1-RP11-141P6.1
4	33203015	rs1373053	5.3 (4.5)	5.7 (4.7)	5.1 (4.5)		5.9 (4.8)		5.2 (4.5)				6.5 (5.1)	6.8 (5.2)	7	RP11-141P6.1-RP11-638O6.1
4	33203140	rs10517270	5.5 (4.7)	6 (4.9)	5.4 (4.6)		6.2 (5)	5.7 (4.8)	5.4 (4.6)				6.9 (5.3)	7.1 (5.4)	8	RP11-141P6.1-RP11-638O6.1
4	33206192	rs7680581					5.1 (4.5)						5.7 (4.8)	5.9 (4.9)	3	RP11-141P6.1-RP11-638O6.1
4	36019457	rs7675286										5.9 (4.8)			1	ARAP2
4	36020436	rs6839195						6.6 (5.2)	6.5 (5.1)			8.3 (5.9)	6.3 (5)	5.3 (4.6)	5	ARAP2
4	36021366	rs2175324	5.1 (4.5)					7.2 (5.4)	7.1 (5.4)		5.1 (4.5)	9.1 (6.1)	6.8 (5.2)	5.9 (4.8)	7	ARAP2
4	36021619	rs872322	5 (4.4)					6.9 (5.3)	6.8 (5.2)		5.1 (4.5)	8.6 (6)	6.7 (5.2)	5.5 (4.7)	7	ARAP2
4	36021678	rs872321										5.1 (4.5)			1	ARAP2
4	41807737	rs2043904				5.2 (4.5)									1	RP11-227F19.1
4	41821167	rs16853685						5.2 (4.5)							1	RP11-227F19.1
4	61352529	rs10021608												5.2 (4.5)	1	RNU6-1325P-AC095061.1
4	61353754	rs1397649	5.3 (4.6)		6 (4.9)							5.7 (4.8)		6.2 (5)	4	RNU6-1325P-AC095061.1
4	61356693	rs997107	5.2 (4.5)		6.1 (4.9)							5.8 (4.8)		6.3 (5)	4	RNU6-1325P-AC095061.1
4	61360284	rs4602520	5.5 (4.6)	5.1 (4.5)	6.5 (5.1)		5.1 (4.5)			5.1 (4.5)		6 (4.9)		7 (5.3)	7	RNU6-1325P-AC095061.1
4	61360679	rs11728006	5.1 (4.5)		6.1 (4.9)							5.6 (4.7)		6.5 (5.1)	4	RNU6-1325P-AC095061.1
4	61363382	rs9884208	5.1 (4.4)		6 (4.9)							5.6 (4.7)		6.5 (5.1)	4	RNU6-1325P-AC095061.1
4	81209842	rs10006753								5 (4.4)					1	FGF5
4	81943313	rs17005022											5.7 (4.8)		1	C4orf22-BMP3
4	81947080	rs1353386					5.4 (4.6)			5.2 (4.5)			7 (5.3)	5.6 (4.7)	4	C4orf22-BMP3
4	81947402	rs6845445			5 (4.4)		5.6 (4.7)			5.4 (4.6)			7.2 (5.4)	5.9 (4.8)	5	BMP3, C4orf22-BMP3
4	81948142	rs7663564												5.1 (4.5)	1	BMP3, C4orf22-BMP3
4	81950655	rs13138361											5.6 (4.7)		1	BMP3, C4orf22-BMP3
4	81954086	rs10516738											5.5 (4.7)		1	BMP3
4	81981434	rs4693810											6.6 (5.1)	5.2 (4.5)	2	BMP3, BMP3-PRKG2
4	81981592	rs2685471	5.9 (4.9)	6.4 (5.1)	6.7 (5.2)		6.9 (5.3)			6.9 (5.3)		6.5 (5.1)	8.7 (6)	7.3 (5.4)	8	BMP3, BMP3-PRKG2
4	81984196	rs2643925		5.5 (4.6)			5.4 (4.6)			5.9 (4.8)		5.6 (4.7)	7.1 (5.4)	5.9 (4.8)	6	BMP3-PRKG2
4	81986784	rs2643921											5.9 (4.8)		1	BMP3-PRKG2
4	81996925	rs2685462											5.6 (4.7)		1	BMP3-PRKG2
4	82023516	rs11723025											5 (4.4)		1	PRKG2
4	82029505	rs17005056											5.6 (4.7)		1	PRKG2
4	82030410	rs6821258											5.6 (4.7)		1	PRKG2
4	106482715	rs9996656						5 (4.4)							1	ARHGEF38-IT1, ARHGEF38
4	106483327	rs6533210						5.4 (4.6)							1	ARHGEF38, ARHGEF38-IT1
4	122656714	rs2390227							5.5 (4.7)						1	ANXA5-TMEM155
4	122657875	rs4833765							6.9 (5.3)						1	ANXA5-TMEM155
4	122659257	rs17051398							5.4 (4.6)						1	ANXA5-TMEM155
4	123771828	rs308434		5.6 (4.7)			6.1 (4.9)	6.1 (4.9)	6.4 (5.1)	5.6 (4.7)	5.8 (4.8)	5.4 (4.6)	5.5 (4.7)	6.8 (5.3)	9	FGF2
4	123772018	rs308435	5.7 (4.7)	6.9 (5.3)	5.5 (4.7)		8 (5.7)		8.3 (5.9)	7.4 (5.5)	7.6 (5.6)	7.3 (5.4)	7.2 (5.4)	8.7 (6)	10	FGF2
4	123772887	rs308438	6.5 (5.1)	7.5 (5.5)	6.4 (5.1)				8.8 (6)			8 (5.7)	8.2 (5.8)	9.3 (6.2)	7	FGF2
4	123773579	rs308439	7.6 (5.6)	8.8 (6)	7.6 (5.6)			9.8 (6.4)	10.1 (6.5)			9.3 (6.2)	9.6 (6.3)	10.7 (6.7)	8	FGF2
4	123774065	rs308441	6.2 (5)	7.2 (5.4)	6.3 (5)	6.7 (5.2)	8.6 (6)	8.5 (5.9)	8.6 (6)	7.9 (5.7)	7.4 (5.5)	7.6 (5.6)	8 (5.7)	9.2 (6.2)	12	FGF2
4	123774832	rs17472986					5.3 (4.5)	5.2 (4.5)	5.3 (4.6)					5.7 (4.7)	4	FGF2
4	124288412	rs7659671						5.1 (4.5)	5.1 (4.4)						2	SPATA5-SPRY1
4	124291946	rs300550						5.5 (4.6)	5.6 (4.7)		5.2 (4.5)				3	SPATA5-SPRY1
4	141236020	rs4956333											5 (4.4)		1	RP11-425I13.2, RP11-425I13.3, SCOC
4	143227742	rs1907108	5.9 (4.8)	5.1 (4.4)	5.6 (4.7)						5.5 (4.7)	5.7 (4.8)	5.6 (4.7)	5.1 (4.5)	7	INPP4B
4	143228914	rs3775696	5.1 (4.4)	5 (4.4)	5.4 (4.6)		5.2 (4.5)			5.2 (4.5)	6.4 (5.1)	6.2 (5)	5.5 (4.6)	6.5 (5.1)	9	INPP4B
4	143229634	rs1907107									5.1 (4.5)	5.4 (4.6)		5.6 (4.7)	3	INPP4B
4	143230028	rs2636638									5 (4.4)	5.3 (4.5)		5.5 (4.6)	3	INPP4B
4	171592684	rs7665640												5.2 (4.5)	1	HSP90AA6P-RP11-322J23.1
4	171619313	rs11935380												5.4 (4.6)	1	HSP90AA6P-RP11-322J23.1
4	171620514	rs11132859												6.4 (5)	1	HSP90AA6P-RP11-322J23.1
4	171634702	rs9312487												6.2 (5)	1	HSP90AA6P-RP11-322J23.1
4	171635106	rs7658788												6.2 (5)	1	HSP90AA6P-RP11-322J23.1
4	171637914	rs9312489												6.1 (5)	1	HSP90AA6P-RP11-322J23.1
4	171642051	rs1568621												6.6 (5.2)	1	HSP90AA6P-RP11-322J23.1
4	171644884	rs1533837												5.8 (4.8)	1	HSP90AA6P-RP11-322J23.1
4	171645207	rs1533835												6 (4.9)	1	HSP90AA6P-RP11-322J23.1
4	171651895	rs9312490												5.4 (4.6)	1	HSP90AA6P-RP11-322J23.1
5	39572134	rs6883007						5 (4.4)							1	CCDC11P1
5	39572571	rs10052827						5 (4.4)							1	CCDC11P1
5	39573051	rs2937429						5.1 (4.5)							1	CCDC11P1, CCDC11P1-INTS6P1
5	90506467	rs2973476	5.2 (4.5)												1	GPR98-RP11-414H23.2
5	109626951	rs2217282	5.4 (4.6)	5.3 (4.6)								5.1 (4.4)	5.3 (4.5)		4	TMEM232
5	109630328	rs978830	7.1 (5.4)	7 (5.3)	6.6 (5.1)		6.1 (4.9)					6.8 (5.2)	6.9 (5.3)	6.6 (5.1)	7	TMEM232
5	109630971	rs17131910	7.8 (5.7)		7.2 (5.4)					5.2 (4.5)		7.4 (5.5)			4	TMEM232
5	109631614	rs12655761	7.2 (5.4)	7.1 (5.3)	6.6 (5.1)		6.1 (4.9)					6.8 (5.2)	7 (5.3)	6.6 (5.2)	7	TMEM232
5	109678926	rs6858968	5.5 (4.7)	5.4 (4.6)	5.1 (4.5)							5.4 (4.6)	5.3 (4.6)	5.1 (4.4)	6	TMEM232
5	109680785	rs6889219	5.2 (4.5)	5.2 (4.5)								5.1 (4.5)	5.1 (4.5)		4	TMEM232
5	109692143	rs1004647	5 (4.4)												1	TMEM232
5	109708961	rs11955625	5 (4.4)												1	TMEM232
5	109709089	rs12234029	5.5 (4.6)		5.1 (4.5)							5.4 (4.6)			3	TMEM232
5	112386217	rs7731890						5 (4.4)							1	MCC
5	112388225	rs6594665						5.6 (4.7)							1	MCC
5	112390951	rs4457065						5.7 (4.7)							1	MCC
5	112391033	rs4705758						5.8 (4.8)							1	MCC
5	112393300	rs6892724						5.8 (4.8)							1	MCC
5	112393483	rs6893389						5.7 (4.8)							1	MCC
5	112394380	rs6879589						5.5 (4.6)							1	MCC
5	112494411	rs4705798						5.5 (4.6)							1	MCC
5	112494583	rs1867322	5.1 (4.5)		5.3 (4.6)			6.5 (5.1)						5.8 (4.8)	4	MCC
5	112494687	rs1867323						5.5 (4.7)							1	MCC
5	112495421	rs7732695						5.5 (4.7)							1	MCC
5	112496354	rs935162						5.4 (4.6)							1	MCC
5	112501783	rs12654269						5.3 (4.6)							1	MCC
5	112501801	rs12652257						6 (4.9)						5.2 (4.5)	2	MCC
5	112502941	rs11952815						5.3 (4.6)							1	MCC
5	117701230	rs7736991				5.6 (4.7)									1	CTD-3179P9.2-CTD-2281M20.1
5	117701468	rs7445762				5.4 (4.6)									1	CTD-3179P9.2-CTD-2281M20.1
5	117711970	rs12513815				5.2 (4.5)									1	CTD-3179P9.2-CTD-2281M20.1
5	132009710	rs2070874			5.5 (4.7)										1	IL4
5	132013789	rs2243266			5.2 (4.5)										1	IL4
5	132013963	rs2243268			5.2 (4.5)										1	IL4
5	170210761	rs929761									5.1 (4.5)				1	GABRP, MIR4454
6	35362848	rs6457816		5.2 (4.5)						6 (4.9)				6 (4.9)	3	PPARD
6	35364965	rs9658114			5 (4.4)										1	PPARD
6	35365457	rs2284197			5 (4.4)										1	PPARD
6	35365828	rs9658118												6.2 (5)	1	PPARD
6	35365967	rs9658119	6 (4.9)	7 (5.3)	6.2 (5)		5.2 (4.5)	5.1 (4.4)	5.8 (4.8)	7.9 (5.7)		7 (5.3)	6.1 (5)	8 (5.7)	10	PPARD
6	35367909	rs1040436		5.7 (4.8)						6.5 (5.1)		5.4 (4.6)		6.7 (5.2)	4	PPARD
6	35369491	rs2267665	5 (4.4)	6.3 (5)	5.3 (4.6)				5.2 (4.5)	7.1 (5.4)		6 (4.9)	5.2 (4.5)	7.3 (5.5)	8	PPARD
6	35369806	rs1883322	5.3 (4.6)	6.7 (5.2)	5.6 (4.7)			5 (4.4)	5.5 (4.7)	7.4 (5.5)	5.2 (4.5)	6.3 (5)	5.5 (4.7)	7.7 (5.6)	10	PPARD
6	35371624	rs7751726	5.8 (4.8)		6.1 (4.9)			5.4 (4.6)		8 (5.7)			5.9 (4.9)		5	PPARD
6	35372053	rs9658127	5.7 (4.7)		6.1 (4.9)										2	PPARD
6	35372524	rs2267667	5.3 (4.5)	6.7 (5.2)	5.6 (4.7)			5 (4.4)	5.5 (4.7)	7.4 (5.5)	5.2 (4.5)	6.3 (5)	5.4 (4.6)	7.7 (5.6)	10	PPARD
6	35374461	rs2038068		5.4 (4.6)						6.1 (4.9)		5.1 (4.5)		6.3 (5)	4	PPARD
6	35375526	rs6906237		5.5 (4.7)						6.2 (5)					2	PPARD
6	35377922	rs2267668								5.2 (4.5)				5.4 (4.6)	2	PPARD
6	35378124	rs2267669								5.1 (4.5)				5.4 (4.6)	2	PPARD
6	35391787	rs2076167												5 (4.4)	1	PPARD
6	35393404	rs2076166												5.1 (4.5)	1	PPARD
6	35395010	rs3734254								5 (4.4)				5.6 (4.7)	2	PPARD
6	35395578	rs1053046								5 (4.4)					1	PPARD
6	35395618	rs1053049												5.4 (4.6)	1	PPARD
6	75844924	rs2239643								5.5 (4.6)		5.5 (4.6)		5.5 (4.7)	3	COL12A1
6	84217168	rs7753918						5 (4.4)							1	ME1-PRSS35
6	84217876	rs607259						5.7 (4.8)							1	PRSS35, ME1-PRSS35
6	84219312	rs6928830						6.2 (5)	5.1 (4.5)		5.3 (4.6)		5.1 (4.5)		4	PRSS35, ME1-PRSS35
6	84220165	rs637974						6.3 (5)	5.4 (4.6)		5.7 (4.8)		5.5 (4.7)		4	PRSS35, ME1-PRSS35
6	84220405	rs12204318						5.4 (4.6)					5.3 (4.6)		2	PRSS35, ME1-PRSS35
6	84220770	rs9341961						5.2 (4.5)					5.2 (4.5)		2	PRSS35, ME1-PRSS35
6	84224999	rs579599						5.3 (4.6)	5.1 (4.5)				5.1 (4.4)		3	PRSS35
6	84227646	rs1171114						5.1 (4.5)							1	PRSS35
6	84227775	rs6903293						5.4 (4.6)					5 (4.4)		2	PRSS35
6	89914187	rs2183797						5.1 (4.5)	5.1 (4.5)		5.2 (4.5)				3	GABRR1
6	89916100	rs11758041						5 (4.4)	5 (4.4)		5.1 (4.4)				3	GABRR1
6	102169607	rs1222964	5.1 (4.5)		5 (4.4)										2	GRIK2
6	107918351	rs9373955			5 (4.4)										1	SOBP
6	107918382	rs7748110			5.2 (4.5)										1	SOBP
6	107989872	rs9400129			5.2 (4.5)										1	SOBP-SCML4
6	108856378	rs6568547									5.6 (4.7)				1	LACE1-RP11-697G4.4
6	125797983	rs4895745				5.2 (4.5)									1	RP11-138M12.1-RP11-624M8.1
6	136131756	rs927330		5 (4.4)			6 (4.9)			6.2 (5)					3	RP11-394G3.2, RP11-394G3.2-PDE7B
6	136131888	rs2027516	5 (4.4)	6.1 (4.9)	6 (4.9)		7.2 (5.4)	5.4 (4.6)	5.9 (4.9)	7.4 (5.5)		5 (4.4)	5.9 (4.8)	5.6 (4.7)	10	RP11-394G3.2, RP11-394G3.2-PDE7B
6	136132370	rs1885271	5.1 (4.4)	6.2 (5)	6.1 (4.9)			5.6 (4.7)		7.3 (5.5)		5 (4.4)	6 (4.9)	5.7 (4.7)	8	RP11-394G3.2, RP11-394G3.2-PDE7B
6	136133245	rs9399168	5.3 (4.6)	6.4 (5.1)	6.4 (5.1)			5.9 (4.8)		7.6 (5.6)		5.2 (4.5)	6.2 (5)	5.9 (4.9)	8	RP11-394G3.2, RP11-394G3.2-PDE7B
6	136133324	rs7765591	5.5 (4.7)	6.7 (5.2)	6.6 (5.2)			6.1 (4.9)					6.5 (5.1)		5	RP11-394G3.2, RP11-394G3.2-PDE7B
6	136133659	rs947583		5.1 (4.5)	5.1 (4.4)		6.3 (5)		5.1 (4.5)	6.2 (5)			5 (4.4)		6	RP11-394G3.2, RP11-394G3.2-PDE7B
7	7798734	rs6463716				5.1 (4.5)									1	RPA3-AS1
7	7800451	rs10258735				5.3 (4.6)									1	RPA3-AS1
7	7800687	rs17137412				5.1 (4.5)									1	RPA3-AS1
7	32452397	rs6975016									5.2 (4.5)				1	PDE1C-AC018641.7
7	32457572	rs215749						5.4 (4.6)			6 (4.9)				2	PDE1C-AC018641.7
7	32457821	rs215750									5.2 (4.5)				1	PDE1C-AC018641.7
7	35584937	rs6967110												5 (4.4)	1	AC007652.1-HERPUD2
7	35585669	rs17171480		5.2 (4.5)										5.4 (4.6)	2	AC007652.1-HERPUD2
7	35586206	rs6954895		5.5 (4.7)										5.7 (4.8)	2	AC007652.1-HERPUD2
7	35590308	rs918880		5.1 (4.5)										5.3 (4.6)	2	AC007652.1-HERPUD2
7	36970474	rs4720230		5.1 (4.5)											1	ELMO1
7	37214244	rs2160429		5.1 (4.4)											1	snoU13, ELMO1
7	37356965	rs2724002				5.5 (4.6)	5.2 (4.5)		7 (5.3)	5.1 (4.5)					4	ELMO1
7	37357595	rs2724003					5.5 (4.7)		6.5 (5.1)	5.4 (4.6)	5.3 (4.6)				4	ELMO1
7	99245013	rs4646458	5.5 (4.7)		5.9 (4.8)							5.3 (4.6)			3	CYP3A5, GS1-259H13.7-CYP3A5
7	99245080	rs4646457	5.4 (4.6)		5.8 (4.8)							5.3 (4.5)			3	CYP3A5, GS1-259H13.7-CYP3A5
7	99245275	rs4646456	5.2 (4.5)		5.6 (4.7)							5.1 (4.5)			3	CYP3A5, GS1-259H13.7-CYP3A5
7	99245914	rs15524	5 (4.4)		5.4 (4.6)										2	CYP3A5
7	99355975	rs3735451	5.4 (4.6)		5.8 (4.8)							5.1 (4.5)			3	CYP3A4
7	99365083	rs4646437	6.2 (5)	5.4 (4.6)	6.9 (5.3)		5.4 (4.6)			5.4 (4.6)		6.1 (5)	5.1 (4.5)	5.5 (4.7)	8	RP11-757A13.1, CYP3A4
7	99365451	rs2687117						5.9 (4.8)							1	RP11-757A13.1, CYP3A4
7	99365719	rs2246709			5 (4.4)										1	RP11-757A13.1, CYP3A4
7	103154037	rs2711861			5.1 (4.5)										1	RELN, CTB-107G13.1
7	112130128	rs10225870				5.3 (4.6)									1	LSMEM1
7	112130494	rs12531501				5.2 (4.5)									1	LSMEM1
7	112153368	rs2396552				5.1 (4.5)									1	LSMEM1-NPM1P14
7	140228118	rs6975257				5.3 (4.6)									1	DENND2A
7	140228192	rs6963099				5.2 (4.5)									1	DENND2A
7	140230269	rs10280493							5.7 (4.8)		6 (4.9)				2	DENND2A
7	140231130	rs10237118							5.2 (4.5)		5.5 (4.6)				2	DENND2A
7	140232243	rs4726889				5.1 (4.4)									1	DENND2A
7	142563253	rs8177146				5 (4.4)									1	EPHB6
7	142625258	rs4252417				5.3 (4.6)									1	TRPV5
7	142625417	rs4252416				5.3 (4.5)	5 (4.4)								2	TRPV5
7	142626656	rs4252407				5.7 (4.7)				5.3 (4.5)					2	TRPV5
7	142627138	rs4252402				5.5 (4.7)	5.3 (4.6)			5.1 (4.5)					3	TRPV5
7	142629375	rs4252381				5.6 (4.7)	5.6 (4.7)		5.2 (4.5)	5.9 (4.8)		5.1 (4.5)			5	TRPV5
7	142630534	rs4252372					5.4 (4.6)								1	TRPV5
7	142636599	rs11979330				5 (4.4)	5 (4.4)			5.2 (4.5)					3	C7orf34, KEL
7	143024733	rs4568530							5.8 (4.8)	5 (4.4)					2	CLCN1
7	143025152	rs4327779							5.7 (4.7)						1	CLCN1
7	143025985	rs4725613							5.2 (4.5)						1	CLCN1
8	4481250	rs2725020							5.2 (4.5)		5.2 (4.5)				2	CSMD1
8	16067292	rs12176618		5.2 (4.5)						5 (4.4)					2	MSR1
8	16069524	rs899683		5.5 (4.7)						5.3 (4.6)					2	MSR1
8	16074001	rs12546189		5.6 (4.7)						5.4 (4.6)					2	MSR1
8	16074294	rs12545741	5.9 (4.8)	7.2 (5.4)	6.3 (5)		5.5 (4.6)			7 (5.3)			6.1 (4.9)	6.4 (5.1)	7	MSR1
8	16074573	rs13280216		5.8 (4.8)						5.5 (4.7)					2	MSR1
8	16081313	rs4352853		5.4 (4.6)											1	MSR1
8	102595267	rs479690		5.5 (4.6)											1	GRHL2
8	102595587	rs667737		5.1 (4.5)											1	GRHL2
8	102745291	rs10107483		5.7 (4.8)									5.6 (4.7)	5 (4.4)	3	NCALD
8	117135496	rs6993240			5.1 (4.5)										1	LINC00536
8	123449128	rs4259418									7 (5.3)				1	RP11-94A24.1-RP11-96B2.1
8	123449477	rs10098937									5.7 (4.8)				1	RP11-94A24.1-RP11-96B2.1
8	123450875	rs4412375									5.6 (4.7)				1	RP11-94A24.1-RP11-96B2.1
8	139084636	rs7816490				7.1 (5.3)		5.4 (4.6)			6.2 (5)				3	RP11-238K6.1, RP11-489O18.1
8	139085716	rs16908190									5 (4.4)				1	RP11-489O18.1, RP11-238K6.1
8	139087040	rs1325054									5 (4.4)				1	RP11-489O18.1, RP11-238K6.1
8	139089126	rs10109789				5.8 (4.8)					5.1 (4.5)				2	RP11-489O18.1, RP11-238K6.1
8	139089532	rs11166780				5.8 (4.8)					5.2 (4.5)				2	RP11-489O18.1, RP11-238K6.1
8	139090718	rs10096264				5.7 (4.7)					5.1 (4.4)				2	RP11-238K6.1
8	139090974	rs1570770				5.3 (4.6)									1	RP11-238K6.1
8	139669063	rs7002247	5.4 (4.6)		5.5 (4.7)										2	COL22A1
8	139669119	rs6989017	5.5 (4.7)		5.7 (4.7)										2	COL22A1
8	139669569	rs7460303	5.4 (4.6)		5.4 (4.6)										2	COL22A1
9	3192985	rs17801047											5.7 (4.8)		1	RP11-32F11.2
9	3193321	rs1322231		5 (4.4)									6.2 (5)		2	RP11-32F11.2
9	3193862	rs2093451											5.4 (4.6)		1	RP11-32F11.2
9	3208361	rs10116401		5 (4.4)									6.1 (4.9)		2	RP11-32F11.2-RFX3
9	3208472	rs580157											5.3 (4.6)		1	RP11-32F11.2-RFX3
9	26750721	rs9694997				5.6 (4.7)									1	RP11-18A15.1
9	26751013	rs4978100				6.2 (5)			5.2 (4.5)						2	RP11-18A15.1
9	26751543	rs7026561				5.2 (4.5)									1	RP11-18A15.1
9	86933046	rs17336552								5.2 (4.5)					1	SLC28A3
9	86933405	rs7035188								5 (4.4)					1	SLC28A3
9	86933884	rs10122651								5.2 (4.5)					1	SLC28A3
9	86933934	rs10868145								5.4 (4.6)					1	SLC28A3
9	90895184	rs4877132	5.4 (4.6)	5.8 (4.8)	6.6 (5.2)		5.5 (4.7)						5.3 (4.6)		5	RP11-1E11.2-RP11-350G13.1
9	90896018	rs7851719	5.6 (4.7)	6.1 (5)	6.7 (5.2)		6.1 (4.9)	5.2 (4.5)		5.9 (4.8)			6.2 (5)		7	RP11-1E11.2-RP11-350G13.1
9	105041375	rs959068				5.3 (4.6)									1	RNU6-329P-AL391867.1
9	105041756	rs1040980				5.2 (4.5)									1	RNU6-329P-AL391867.1
9	135770115	rs739441	5 (4.4)							5.7 (4.8)					2	TSC1, C9orf9
10	3986376	rs7070280						5 (4.4)							1	RP11-464C19.3-RP11-433J20.2
10	3988146	rs10904140						5.1 (4.5)							1	RP11-464C19.3-RP11-433J20.2
10	29323774	rs7899901					5.3 (4.6)								1	RP11-492M23.2-LYZL1
10	59576183	rs10733977				5.1 (4.5)			5.2 (4.5)						2	RP11-550A9.1-RP11-448K10.1
10	59577377	rs2393390							5.7 (4.8)						1	RP11-550A9.1-RP11-448K10.1
10	59578949	rs12572355				5 (4.4)			5 (4.4)						2	RP11-550A9.1-RP11-448K10.1
10	73729752	rs4148913						5.1 (4.5)							1	CHST3
10	75673731	rs2227566			5 (4.4)										1	PLAU, C10orf55
10	78315191	rs16933663	5.1 (4.4)										5.1 (4.5)		2	C10orf11, RP11-325D15.2
10	83954600	rs12220854											5 (4.4)		1	NRG3
10	83954965	rs12772014											5 (4.4)		1	NRG3
10	83965348	rs1764073											5.6 (4.7)		1	NRG3
10	83966842	rs10884338											5 (4.4)		1	NRG3
10	83974087	rs12255719											5.5 (4.6)		1	NRG3
10	83974586	rs10884342											5.4 (4.6)		1	NRG3
10	94506628	rs2488068				5.9 (4.8)									1	Y_RNA-EXOC6
10	94525456	rs7091916				5 (4.4)									1	Y_RNA-EXOC6
10	94525506	rs1935492				5.4 (4.6)									1	Y_RNA-EXOC6
10	94839642	rs2068888				5.3 (4.6)									1	CYP26A1, CYP26A1-NIP7P1
10	94842477	rs10786068				10 (6.5)		5.1 (4.5)	6.1 (5)		5.2 (4.5)				4	CYP26A1, CYP26A1-NIP7P1
10	94842827	rs6583854				9.3 (6.2)			5.6 (4.7)						2	CYP26A1-NIP7P1
10	94843535	rs12359135				8.6 (6)			5 (4.4)						2	CYP26A1-NIP7P1
10	94845546	rs10786069				8.2 (5.8)			5.4 (4.6)						2	CYP26A1-NIP7P1
10	94846093	rs7080494				8.5 (5.9)			5.7 (4.7)						2	CYP26A1-NIP7P1
10	94847115	rs913422				7.9 (5.7)									1	CYP26A1-NIP7P1
10	94851933	rs7907528				7.2 (5.4)									1	CYP26A1-NIP7P1
10	94852448	rs10882144				5.4 (4.6)									1	CYP26A1-NIP7P1
10	94868454	rs10882146				5.3 (4.6)									1	NIP7P1, NIP7P1-XRCC6P1
10	94881612	rs10882148				5.2 (4.5)									1	NIP7P1-XRCC6P1
10	94967076	rs7070947				5.3 (4.6)									1	XRCC6P1
10	94968665	rs11596790				5.1 (4.5)									1	XRCC6P1
10	112609973	rs4918606		5.1 (4.5)						5 (4.4)					2	RBM20-RP11-313D6.3
10	112610839	rs10885056		5 (4.4)						5 (4.4)					2	RBM20-RP11-313D6.3
11	7900940	rs10743039					5.4 (4.6)								1	RP11-494M8.4, RP11-35J10.5
11	7901368	rs2361065					5.4 (4.6)								1	RP11-494M8.4, RP11-35J10.5
11	7901644	rs16933365					5.5 (4.6)								1	RP11-494M8.4, RP11-35J10.5
11	7902813	rs16933394					5.1 (4.5)								1	RP11-35J10.5, RP11-494M8.4
11	7904380	rs7928132					5 (4.4)								1	RP11-35J10.5, RP11-494M8.4
11	44287292	rs7925657						5.1 (4.5)	5 (4.4)						2	ALX4
11	60833624	rs175126				6.2 (5)									1	RP11-881M11.8
11	60835322	rs175129				6.5 (5.1)									1	RP11-881M11.8, RP11-881M11.8-CD5
11	60835782	rs175130				8.5 (5.9)									1	RP11-881M11.8, RP11-881M11.8-CD5
11	60836117	rs11230584				7.1 (5.4)									1	RP11-881M11.8, RP11-881M11.8-CD5
11	60836519	rs175131				5.9 (4.8)									1	RP11-881M11.8, RP11-881M11.8-CD5
11	60841281	rs2905495				5 (4.4)									1	RP11-881M11.8-CD5
11	60848143	rs3016176				6 (4.9)									1	RP11-881M11.8-CD5
11	60850652	rs2905503				5.4 (4.6)									1	RP11-881M11.8-CD5
11	60859791	rs175133				5.5 (4.6)									1	RP11-881M11.8-CD5
11	60859990	rs3019565				5.8 (4.8)									1	RP11-881M11.8-CD5
11	96576217	rs6589024	5.1 (4.5)	5.4 (4.6)						6.1 (4.9)					3	RP11-360K13.1
11	96576680	rs1866537								5.4 (4.6)					1	RP11-360K13.1
12	1590069	rs11609462						6.4 (5.1)	5.8 (4.8)		5.9 (4.9)				3	ERC1
12	1590758	rs886540						5 (4.4)							1	ERC1
12	1610934	rs929315									5.2 (4.5)				1	LINC00942
12	42347909	rs17604448		5.7 (4.7)						5.2 (4.5)					2	RP11-630C16.2-RP11-440G2.2
12	89198983	rs11105062			5 (4.4)					5.1 (4.5)					2	RNU1-117P-RP11-13A1.1
12	89200595	rs454833	5.8 (4.8)	5.5 (4.6)	6.4 (5.1)		5 (4.4)			6.4 (5.1)		5.4 (4.6)	5.9 (4.9)	6.1 (4.9)	8	RNU1-117P-RP11-13A1.1
12	89204722	rs17016079	5.6 (4.7)	5.3 (4.6)	6.2 (5)					6.2 (5)		5.3 (4.5)	5.8 (4.8)		6	RNU1-117P-RP11-13A1.1
12	89204842	rs1462978	5.1 (4.5)		5.7 (4.8)					5.7 (4.8)			5.3 (4.6)	5.4 (4.6)	5	RNU1-117P-RP11-13A1.1
12	89221799	rs410025											5.3 (4.6)		1	RNU1-117P-RP11-13A1.1
12	89231487	rs7972961			5.1 (4.5)					5.1 (4.5)					2	RNU1-117P-RP11-13A1.1
12	89235211	rs11105077			5.4 (4.6)					5.5 (4.7)				5.1 (4.4)	3	RNU1-117P-RP11-13A1.1
12	94005971	rs10859538	5.4 (4.6)	5.2 (4.5)						6.4 (5.1)			5 (4.4)		4	SOCS2-RP11-887P2.3
12	94006434	rs11107127								5 (4.4)					1	SOCS2-RP11-887P2.3
12	111716718	rs7963641			5 (4.4)										1	CUX2
12	113016553	rs10850061			5.4 (4.6)										1	RPH3A
12	113024793	rs12580178			6 (4.9)										1	RPH3A
12	113025661	rs11614063			6.7 (5.2)	5.1 (4.5)									2	RPH3A
12	113260649	rs7969169			5.6 (4.7)										1	RPH3A
13	21916905	rs2315540									5.1 (4.5)				1	LINC00422
13	21923751	rs6490651									5.5 (4.7)				1	LINC00422, LINC00422-GAPDHP52
13	21923955	rs6490652						5.3 (4.5)							1	LINC00422, LINC00422-GAPDHP52
13	36096159	rs9593236						5.8 (4.8)	5.8 (4.8)						2	NBEA
13	36109202	rs7999690						5.1 (4.5)							1	NBEA
13	44638337	rs9316067	5.2 (4.5)	5 (4.4)			6.6 (5.2)					6.4 (5.1)	5.5 (4.7)		5	LINC00284-LINC00390
13	63364111	rs4283106				5.1 (4.4)									1	LINC00448-LINC00376
13	63388754	rs9317266				5.6 (4.7)									1	LINC00448-LINC00376
13	63398167	rs17087707				5.7 (4.7)									1	LINC00448-LINC00376
13	63400917	rs7339057				5.4 (4.6)									1	LINC00448-LINC00376
13	63403883	rs9528562				5.2 (4.5)									1	LINC00448-LINC00376
13	72496626	rs2612818	5.5 (4.7)	5.2 (4.5)	5.8 (4.8)		5.6 (4.7)								4	RPS10P21-RNA5SP32
13	75198150	rs17063141						5.5 (4.6)	6.3 (5)						2	LINC00347-RIOK3P1
13	75201298	rs7983591							5.4 (4.6)						1	LINC00347-RIOK3P1
13	75203217	rs9530357				5.6 (4.7)		6.7 (5.2)	7.5 (5.5)		6 (4.9)				4	LINC00347-RIOK3P1
13	75203303	rs9530358				6.4 (5.1)		7.6 (5.6)	8.5 (5.9)		6.9 (5.3)	5.3 (4.5)			5	LINC00347-RIOK3P1
13	75203476	rs4885212				6.6 (5.2)		7.7 (5.6)	8.6 (6)		6.9 (5.3)	5.4 (4.6)			5	LINC00347-RIOK3P1
13	75203590	rs17227176						5.7 (4.8)	6.5 (5.1)		5.3 (4.6)				3	LINC00347-RIOK3P1
13	75204252	rs1409580							5.5 (4.6)						1	LINC00347-RIOK3P1
13	95819942	rs1729767											6.1 (4.9)		1	ABCC4
14	39369332	rs7142869											5.1 (4.5)		1	LINC00639
14	61701500	rs868825		5.5 (4.7)						5 (4.4)	5.5 (4.6)				3	PRKCH
14	61701643	rs868826		5.5 (4.7)						5 (4.4)	5.2 (4.5)				3	PRKCH
14	62003583	rs1113590			5.4 (4.6)								5.2 (4.5)		2	RP11-47I22.1, PRKCH, RP11-47I22.4
14	63777253	rs8008058			5.8 (4.8)										1	GPHB5, RP11-696D21.2-GPHB5
14	63778748	rs1255577	5.5 (4.6)		6.6 (5.1)										2	GPHB5, RP11-696D21.2-GPHB5
14	63779111	rs17224847	5.3 (4.6)		6.4 (5.1)										2	GPHB5, RP11-696D21.2-GPHB5
14	63779322	rs9635247	5.7 (4.8)		6.8 (5.3)										2	GPHB5, RP11-696D21.2-GPHB5
14	63780103	rs8006976			5.8 (4.8)										1	GPHB5
14	63780460	rs9323435			5.7 (4.8)										1	GPHB5
14	65654201	rs1760982					5.2 (4.5)								1	RNU2-14P-CTD-2509G16.2
14	66552393	rs10134344			5.1 (4.5)										1	YBX1P1-RP11-783L4.1
14	66553785	rs10148748			5.1 (4.5)										1	YBX1P1-RP11-783L4.1
14	66586101	rs4128			5.1 (4.5)										1	RP11-783L4.1
14	66587835	rs943416			5.4 (4.6)										1	RP11-783L4.1
14	67933804	rs11851098					5.6 (4.7)								1	TMEM229B
14	67935206	rs17104357					7.2 (5.4)								1	TMEM229B
14	67936045	rs1315737					5 (4.4)								1	TMEM229B
14	67938472	rs1315731					5.4 (4.6)								1	TMEM229B
14	97194979	rs12147176				5 (4.4)									1	RN7SKP108-RP11-433J8.2
14	97196771	rs17094398				5 (4.4)									1	RN7SKP108-RP11-433J8.2
14	97198156	rs2025356				5.5 (4.7)									1	RN7SKP108-RP11-433J8.2
15	42437522	rs664177					5.3 (4.6)								1	PLA2G4F
15	44224668	rs4270152	5 (4.4)									5 (4.4)			2	FRMD5
15	45408933	rs2576092	5.5 (4.7)				5.8 (4.8)			5.7 (4.7)		5.5 (4.6)	5.4 (4.6)	5.2 (4.5)	6	DUOXA1, DUOXA2, DUOX2
15	45410833	rs16977681	5.6 (4.7)	5 (4.4)			6 (4.9)					5.6 (4.7)	5.5 (4.7)	5.3 (4.6)	6	DUOXA1, DUOX2, DUOXA2
15	45413672	rs175088	6.1 (5)	5.5 (4.7)	5.3 (4.6)		6.5 (5.1)			6.3 (5)		6.1 (4.9)	6 (4.9)	5.8 (4.8)	8	DUOXA1, DUOXA2
15	45415645	rs2470667	5.4 (4.6)				5.7 (4.8)			5.6 (4.7)		5.4 (4.6)	5.2 (4.5)	5.1 (4.5)	6	DUOXA1
15	48519932	rs12907018	6.6 (5.2)	5.4 (4.6)	6.3 (5)								5.3 (4.5)		4	SLC12A1
15	48520590	rs12912107	6 (4.9)		6 (4.9)										2	SLC12A1
15	48520699	rs1484547					5.7 (4.7)						5.6 (4.7)		2	SLC12A1
15	48521916	rs3784614										6.3 (5)	5.5 (4.6)		2	SLC12A1
15	48523267	rs12904216	6.2 (5)		6.3 (5)										2	SLC12A1
15	48523284	rs16960698	6.8 (5.2)	5.2 (4.5)	6.9 (5.3)										3	SLC12A1
15	48526271	rs1531916	6.3 (5)		6.5 (5.1)										2	SLC12A1
15	48542027	rs2279366	5.9 (4.9)		5.9 (4.8)										2	SLC12A1
15	48542330	rs2279369	6.1 (4.9)		6.1 (4.9)										2	SLC12A1
15	48542556	rs6493312	6.1 (4.9)		6.1 (4.9)										2	SLC12A1
15	48544052	rs8026268			5.1 (4.5)										1	SLC12A1
15	48564160	rs8039702			5 (4.4)										1	SLC12A1
15	48568156	rs6493317	5 (4.4)		5.1 (4.4)										2	SLC12A1
15	48568259	rs6493318	5 (4.4)		5 (4.4)										2	SLC12A1
15	48670904	rs959324	5.9 (4.8)		6.2 (5)										2	DUT-FBN1
15	48675227	rs919129	6.8 (5.2)	5.3 (4.6)	7.1 (5.4)								5.1 (4.5)		4	DUT-FBN1
15	48675874	rs11854805	5.2 (4.5)		5.4 (4.6)										2	DUT-FBN1
15	48683235	rs8025596	5 (4.4)		5.2 (4.5)										2	DUT-FBN1
15	64167939	rs11071770				5.3 (4.6)									1	MIR422A, MIR422A-DAPK2
15	64168340	rs11071771				5.3 (4.6)									1	MIR422A-DAPK2
15	64176308	rs989546				6.2 (5)									1	MIR422A-DAPK2
15	64179408	rs8038900				6.3 (5)									1	MIR422A-DAPK2
15	64184625	rs7177662				7.2 (5.4)									1	MIR422A-DAPK2
15	64189217	rs4776644				5.3 (4.6)									1	MIR422A-DAPK2
15	64202652	rs3794800				5.7 (4.7)									1	DAPK2
15	64204870	rs1037846				5.6 (4.7)									1	DAPK2
15	64219515	rs8035983				5.1 (4.5)									1	RP11-111E14.1, DAPK2
15	64236175	rs4776266				5.7 (4.7)									1	DAPK2
15	64236441	rs12908891				6.8 (5.2)									1	DAPK2
15	64242246	rs1380843				5.9 (4.9)									1	DAPK2
15	64270188	rs12901218				6.5 (5.1)									1	DAPK2
15	64271496	rs8030264				6.7 (5.2)									1	DAPK2
15	64275124	rs4776273				6.6 (5.2)									1	DAPK2
15	64282948	rs17788807				6.4 (5.1)									1	DAPK2
15	64285344	rs11639281				6.6 (5.2)									1	DAPK2
15	64286477	rs16947645				6.9 (5.3)									1	DAPK2
15	64288905	rs11639443				5.4 (4.6)									1	DAPK2
15	64316458	rs172995				5.1 (4.5)									1	DAPK2
15	64323391	rs17789612				5.5 (4.6)									1	DAPK2
15	64327492	rs427789				5.9 (4.9)									1	DAPK2
15	64330261	rs410779				6.1 (4.9)									1	DAPK2
15	64339939	rs11629676				5.3 (4.6)									1	DAPK2
15	65208227	rs1471834				5.6 (4.7)									1	ANKDD1A, AC069368.3
15	69411452	rs3898730			5.3 (4.6)										1	RP11-809H16.5-GLCE
16	5783857	rs9934123		5.6 (4.7)	6.1 (4.9)								5.9 (4.9)		3	RP11-420N3.2
16	65881380	rs27848				5.5 (4.7)									1	RP11-351A20.1-RP11-513N24.1
16	65884039	rs1071454				5.5 (4.6)									1	RP11-351A20.1-RP11-513N24.1
16	68435906	rs8045344				5.6 (4.7)									1	SMPD3
16	68436210	rs6499174				6.4 (5.1)									1	SMPD3
16	68437189	rs4783626				6 (4.9)									1	SMPD3
16	80057267	rs4363873	5.3 (4.6)									5 (4.4)			2	RP11-345M22.3-RP11-148M9.1
17	28547335	rs11080122				5.1 (4.5)									1	SLC6A4
17	28549898	rs6354				5.9 (4.9)		5.5 (4.7)	5.6 (4.7)		5.6 (4.7)				4	SLC6A4
17	28550814	rs2020936				6.7 (5.2)		6.2 (5)	6.3 (5)		6.3 (5)				4	SLC6A4
17	28551665	rs2066713				5.9 (4.8)		5.7 (4.7)	5.6 (4.7)		5.6 (4.7)				4	SLC6A4
17	28647752	rs3110452				5 (4.4)		5.1 (4.5)	5 (4.4)						3	TMIGD1
17	28651363	rs3110454				5.2 (4.5)		5.4 (4.6)	5.2 (4.5)						3	TMIGD1
17	28653734	rs2321705				5.4 (4.6)		5.6 (4.7)	5.4 (4.6)						3	TMIGD1
17	28661392	rs3110093						5.4 (4.6)	5.2 (4.5)		5 (4.4)				3	TMIGD1, TMIGD1-Y_RNA
17	53817523	rs4270232		5.6 (4.7)	5.2 (4.5)								5.3 (4.6)		3	TMEM100-PCTP
17	53818042	rs9913352	5.7 (4.8)	6.9 (5.3)	6.6 (5.2)		6.8 (5.3)		5 (4.4)				6.5 (5.1)	5.2 (4.5)	7	TMEM100-PCTP
17	56002224	rs12941634				6.3 (5)									1	RP11-343K8.3, CUEDC1
17	56004032	rs747793				7.4 (5.5)									1	RP11-343K8.3, CUEDC1
17	56012010	rs9902569				7.6 (5.6)									1	CUEDC1
17	56012551	rs1017528									5.1 (4.5)				1	CUEDC1
17	56015673	rs2585845				5.3 (4.5)									1	CUEDC1
17	58218881	rs2627907		5.1 (4.4)	5.2 (4.5)		5.1 (4.4)					5.5 (4.7)		5.1 (4.5)	5	CTD-2319I12.5, CTD-2319I12.5-CA4
17	58220132	rs923038	5.4 (4.6)	5.5 (4.7)	5.7 (4.8)		5.8 (4.8)	5.1 (4.5)		5.4 (4.6)		6.1 (4.9)	5.2 (4.5)	5.7 (4.8)	9	CTD-2319I12.5, CTD-2319I12.5-CA4
17	58669041	rs7216300										5.4 (4.6)		5.2 (4.5)	2	RP11-15E18.4-PPM1D
17	58678946	rs8076741					5.1 (4.5)					5.3 (4.6)		5.4 (4.6)	3	PPM1D
17	58679312	rs8079652												5 (4.4)	1	PPM1D
17	59240473	rs6504021	5.2 (4.5)									5.7 (4.8)	5.3 (4.5)	5.1 (4.5)	4	BCAS3
17	59242266	rs4968530	5.3 (4.6)		5 (4.4)		5 (4.4)					5.8 (4.8)	5.4 (4.6)	5.2 (4.5)	6	BCAS3
17	59255231	rs917571	5.1 (4.5)				5.1 (4.5)		5 (4.4)			5.3 (4.5)	5.2 (4.5)	5 (4.4)	6	BCAS3
17	59258055	rs2215295	5.4 (4.6)				5.4 (4.6)		5.3 (4.6)			5.6 (4.7)	5.5 (4.7)	5.3 (4.5)	6	BCAS3
17	59265044	rs12952507	5.5 (4.7)				5.5 (4.7)		5.4 (4.6)			5.7 (4.7)	5.6 (4.7)	5.4 (4.6)	6	BCAS3
17	59276952	rs2191164	7.3 (5.5)	6.3 (5)	5.8 (4.8)	5.7 (4.8)	7 (5.3)	5.9 (4.8)	7.2 (5.4)	6.2 (5)	5.5 (4.7)	7 (5.3)	7.2 (5.4)	6.4 (5.1)	12	BCAS3
17	59277614	rs1860374	7.9 (5.7)	6.8 (5.2)	6.3 (5)		7.5 (5.5)	6.4 (5.1)	7.8 (5.6)	6.7 (5.2)	6 (4.9)	7.5 (5.6)	7.7 (5.6)	7 (5.3)	11	BCAS3
17	59279706	rs12935896	6.2 (5)	5.3 (4.6)			5.9 (4.9)	5 (4.4)	6.2 (5)	5.2 (4.5)		5.9 (4.9)	6.1 (4.9)	5.4 (4.6)	9	BCAS3
17	59282508	rs723835	5.7 (4.8)				5.5 (4.7)		5.7 (4.8)			5.5 (4.6)	5.6 (4.7)	5 (4.4)	6	BCAS3
17	59288896	rs1860373	5.1 (4.4)						6 (4.9)			6 (4.9)	5.1 (4.5)		4	BCAS3
17	59299975	rs3826417							5.9 (4.8)			5.7 (4.7)			2	BCAS3
17	59304612	rs3785864							6.1 (4.9)			5.6 (4.7)			2	BCAS3
17	59304833	rs11871179	6.7 (5.2)	6.2 (5)	6.3 (5)	6 (4.9)	6.8 (5.2)			6.4 (5.1)	6.5 (5.1)	8.5 (5.9)	7.2 (5.4)	6.9 (5.3)	10	BCAS3
17	59306037	rs7223401	7.2 (5.4)	6.7 (5.2)	6.8 (5.2)	6.5 (5.1)	7.3 (5.5)	7.1 (5.4)	9.1 (6.2)	6.8 (5.3)		9 (6.1)	7.7 (5.6)	7.4 (5.5)	11	BCAS3
17	59307713	rs10853027	5.6 (4.7)	5.2 (4.5)	5.2 (4.5)	5.1 (4.4)	5.6 (4.7)	5.6 (4.7)	7.2 (5.4)	5.3 (4.5)	5.5 (4.7)	7.2 (5.4)	6 (4.9)	5.8 (4.8)	12	BCAS3
17	59314313	rs758466							5.3 (4.5)			5.7 (4.8)			2	BCAS3
17	59315145	rs8073676										5.2 (4.5)			1	BCAS3
17	59330768	rs9901337									5 (4.4)				1	BCAS3
17	59338423	rs1157995									5.2 (4.5)				1	BCAS3
17	59340859	rs732350						5.2 (4.5)	5.3 (4.5)		5.5 (4.7)	5.2 (4.5)			4	BCAS3
17	59342375	rs16945081				5 (4.4)		5.8 (4.8)	5.8 (4.8)		6.1 (5)	5.9 (4.8)			5	BCAS3
17	59343880	rs9906465						7.4 (5.5)	7.4 (5.5)			7.5 (5.5)			3	BCAS3
17	59345321	rs4968544				6.7 (5.2)		6.6 (5.1)	7.9 (5.7)		5.8 (4.8)	7.3 (5.4)			5	BCAS3
17	59345379	rs4968545				5.2 (4.5)		5.1 (4.5)	6.2 (5)						3	BCAS3
17	59352163	rs8082635							5.4 (4.6)						1	BCAS3
17	62042841	rs11079516						5.3 (4.6)							1	SCN4A
17	62044208	rs4968678						5.5 (4.7)							1	SCN4A
17	63237054	rs7223099						5.1 (4.5)				5.1 (4.5)			2	RGS9-AC006080.1
17	63332178	rs7214581						5 (4.4)							1	RGS9-AC006080.1
17	63332896	rs8076281						5 (4.4)				5.3 (4.6)			2	RGS9-AC006080.1
17	73587640	rs707709						5.2 (4.5)							1	MYO15B
17	73587784	rs936056		6 (4.9)				5.9 (4.9)	5 (4.4)		7.1 (5.4)	7 (5.3)			5	MYO15B
17	73588027	rs746840		6.5 (5.1)			5.1 (4.5)	6.3 (5)	5.2 (4.5)		6.5 (5.1)	6.5 (5.1)		5.1 (4.5)	7	MYO15B
18	7478995	rs9951080		5.1 (4.5)			5.1 (4.5)			5 (4.4)		5 (4.4)		5 (4.4)	5	SNORA48-PTPRM
18	7479108	rs16951858	5.3 (4.5)	5.5 (4.7)			5.5 (4.6)			5.4 (4.6)		5.6 (4.7)	5.1 (4.5)	5.4 (4.6)	7	SNORA48-PTPRM
18	7485222	rs525466	5.5 (4.7)	5.7 (4.8)			5.8 (4.8)			5.6 (4.7)		6.4 (5.1)	5.4 (4.6)	5.6 (4.7)	7	SNORA48-PTPRM
18	7486106	rs554825	5.5 (4.7)	5.9 (4.8)			5.5 (4.6)			5.5 (4.7)		6.6 (5.1)	5.2 (4.5)	5.6 (4.7)	7	SNORA48-PTPRM
18	7486175	rs16951910										5.1 (4.5)			1	SNORA48-PTPRM
18	7688095	rs617281		5.3 (4.6)											1	PTPRM
18	7688140	rs661059	6.2 (5)	7.6 (5.6)	5.6 (4.7)		7 (5.3)			6.4 (5.1)		7 (5.3)	6.4 (5.1)	6.4 (5.1)	8	PTPRM
18	7688439	rs4127387	8.4 (5.9)	11.4 (6.9)	8.5 (5.9)		10.3 (6.6)	5.2 (4.5)		10.8 (6.7)		9.6 (6.3)	10.4 (6.6)	10.2 (6.5)	9	PTPRM
18	7688505	rs7236946	8.8 (6)	11.2 (6.9)	9.6 (6.3)		10.4 (6.6)			10 (6.5)	5.9 (4.9)	10.5 (6.6)	10.8 (6.8)	9.7 (6.4)	9	PTPRM
18	21622632	rs6508121			5 (4.4)										1	TTC39C
18	21632848	rs7238626			6.7 (5.2)					5.8 (4.8)			6 (4.9)		3	TTC39C
18	21634296	rs8098360			6.5 (5.1)					5.6 (4.7)			5.7 (4.8)		3	TTC39C
18	23521121	rs1459099									5 (4.4)				1	RN7SL97P-RP11-737G21.1
18	23541458	rs8091309									5.3 (4.6)				1	RP11-737G21.1-SS18
18	23548683	rs546470									5 (4.4)				1	RP11-737G21.1-SS18
18	23548832	rs651871									5.3 (4.6)				1	RP11-737G21.1-SS18
18	46103577	rs1004751	5.4 (4.6)	5.5 (4.7)	5.7 (4.7)	5.8 (4.8)		5.5 (4.7)		5.9 (4.9)	5.7 (4.8)	5.9 (4.8)	5.5 (4.6)		9	CTIF
18	66881479	rs4891729					6.4 (5)			5 (4.4)			5.6 (4.7)		3	RP11-674P19.2
18	67550412	rs2051323						5.1 (4.5)							1	CD226
18	67551346	rs999146						5.2 (4.5)							1	CD226
18	67556646	rs1790971						5.3 (4.5)							1	CD226
18	67565579	rs17842596						5.4 (4.6)							1	CD226
18	67565850	rs1788113						6.9 (5.3)	5.7 (4.7)			5.6 (4.7)			3	CD226
18	67565898	rs1788112						6.9 (5.3)	5.6 (4.7)			5.7 (4.8)			3	CD226
19	19861172	rs247792									5.5 (4.6)				1	CTC-559E9.9, ZNF14-CTC-559E9.9
19	19861682	rs10425230									5.9 (4.8)				1	CTC-559E9.9
19	19862553	rs1351289									5.2 (4.5)				1	CTC-559E9.9
20	9496716	rs2232264	5.4 (4.6)	5.9 (4.9)								5.6 (4.7)	5.1 (4.5)		4	LAMP5, RP5-1119D9.4
20	9497057	rs2232267		5.3 (4.6)								5.1 (4.5)			2	RP5-1119D9.4, LAMP5
20	9497388	rs4816145	5.5 (4.7)	6.5 (5.1)								6 (4.9)	5.1 (4.4)		4	RP5-1119D9.4, LAMP5
20	22779313	rs996669				6.4 (5.1)									1	KRT18P3-CYB5P4
20	22779449	rs11907005				7.2 (5.4)									1	KRT18P3-CYB5P4
20	22779467	rs6036219				6.4 (5.1)									1	KRT18P3-CYB5P4
20	33839973	rs6058210						5.3 (4.6)							1	MMP24-AS1, MMP24, EDEM2
20	33881774	rs6058224					5.1 (4.5)								1	FAM83C, FAM83C-UQCC1
20	49493745	rs6096146			5.8 (4.8)					5.3 (4.6)					2	BCAS4, BCAS4-ADNP
20	49493870	rs4809813	5.6 (4.7)		6.8 (5.3)					5.9 (4.9)					3	BCAS4, BCAS4-ADNP
20	53182711	rs6098092	5.1 (4.5)	5.5 (4.7)						5.3 (4.6)		5.4 (4.6)			4	DOK5
21	30957972	rs8129171	5.1 (4.5)		5.6 (4.7)										2	GRIK1, BACH1
21	30958171	rs2300306			5.2 (4.5)										1	GRIK1, BACH1
22	46616058	rs4253756						5 (4.4)							1	PPARA
22	46620416	rs6008197							5.9 (4.8)						1	PPARA
22	46621045	rs6007662							5.6 (4.7)						1	PPARA
6	29351873	rs238872											5 (4.4)		1	OR5V1
6	29352943	rs3117444											5.3 (4.6)	5 (4.4)	2	OR5V1
6	29353408	rs3094556											5.3 (4.6)	5 (4.4)	2	OR5V1
6	29354383	rs3129681											5.3 (4.6)	5 (4.4)	2	OR5V1
6	29354799	rs3094551											5.4 (4.6)	5.1 (4.5)	2	OR5V1
6	29354809	rs3094550											5.5 (4.6)	5.2 (4.5)	2	OR5V1
6	29355113	rs238869		5.1 (4.5)									5.5 (4.7)	5.5 (4.7)	3	OR5V1
6	29355148	rs3094549											5 (4.4)	5.3 (4.6)	2	OR5V1
*Only positive XP-EHH scores are presented

## Sheet: TSI-reference
chr	position	rs	XP-EHH log P-value (XP-EHH score)*												n	gene
			YRI	CEU	FIN	CHB	Komi_Izh	Khanty	Mansi	Rus_Me	Nenets	Komi_Pr	Ru_Ust	Veps
1	4284659	rs903540											5.2 (4.5)		1	RP11-374C13.1-RP5-1166F10.1
1	5902367	rs9729210								6 (4.9)			5.2 (4.5)		2	AL356693.1-MIR4689
1	5902427	rs9729215								5.1 (4.5)					1	AL356693.1-MIR4689
1	5905929	rs1765719					5 (4.4)								1	AL356693.1-MIR4689
1	5906864	rs2062783					5 (4.4)								1	AL356693.1-MIR4689
1	8370088	rs11121157												6.1 (4.9)	1	RNU6-991P-SLC45A1
1	8373208	rs966134												6.5 (5.1)	1	SLC45A1, RNU6-991P-SLC45A1
1	8375913	rs1466654												5.3 (4.6)	1	SLC45A1, RNU6-991P-SLC45A1
1	8382607	rs12132135												5.7 (4.7)	1	SLC45A1
1	8382681	rs7517675												5.9 (4.9)	1	SLC45A1
1	8969219	rs7534552				5.2 (4.5)									1	RP3-477M7.5, RP3-477M7.6, RP3-477M7.5-RP3-477M7.6
1	17557133	rs3003406								6.1 (4.9)					1	PADI1
1	17557178	rs2977235								5.3 (4.6)					1	PADI1
1	17559676	rs3750297								5.2 (4.5)					1	PADI1
1	17560646	rs12026071								5 (4.4)					1	PADI1
1	17560972	rs11203339								5 (4.4)					1	PADI1
1	23274948	rs309539					5.3 (4.6)								1	LACTBL1, RP1-74M1.3-LACTBL1
1	23278632	rs620514					5.2 (4.5)								1	LACTBL1, RP1-74M1.3-LACTBL1
1	24417415	rs6700245										5.1 (4.5)			1	MYOM3, RP11-293P20.2
1	24417868	rs4487973										8.2 (5.8)			1	RP11-293P20.2, MYOM3
1	24418768	rs7556176			5.8 (4.8)							11.9 (7.1)			2	MYOM3
1	24419496	rs4233050			5.3 (4.6)							11.4 (6.9)			2	MYOM3
1	24421474	rs6678540			5.1 (4.5)							11.1 (6.8)			2	MYOM3
1	24422626	rs12568789										8.7 (6)			1	MYOM3
1	24424241	rs3885698										5.6 (4.7)			1	MYOM3
1	24425730	rs7545471										5.1 (4.5)			1	MYOM3
1	24434595	rs11249170										5.3 (4.6)			1	MYOM3
1	24447116	rs3795302										5 (4.4)			1	IL22RA1
1	24447214	rs3795300										5.7 (4.8)			1	IL22RA1
1	24447468	rs3795299										5.5 (4.6)			1	IL22RA1
1	29172715	rs595725					5.1 (4.5)	5.5 (4.6)							2	OPRD1
1	29174044	rs545247						5.5 (4.7)							1	OPRD1
1	29174946	rs529520						5.5 (4.7)							1	OPRD1
1	29175052	rs499062					5.4 (4.6)	5.8 (4.8)							2	OPRD1
1	29175373	rs581111					5.3 (4.6)	5.7 (4.7)							2	OPRD1
1	29176213	rs12749204						5 (4.4)							1	OPRD1
1	49200525	rs6697870												5.3 (4.6)	1	AGBL4, BEND5
1	49203349	rs4926749												6.6 (5.2)	1	AGBL4, BEND5
1	49204929	rs6674449												5.9 (4.8)	1	AGBL4, BEND5
1	49206305	rs6588054												5.7 (4.7)	1	AGBL4, BEND5
1	49210570	rs1473455												5.4 (4.6)	1	AGBL4, BEND5
1	55480504	rs2149038						5.6 (4.7)	5.8 (4.8)						2	BSND, BSND-PCSK9
1	55481116	rs2149037						5.7 (4.8)	5.9 (4.9)						2	BSND, BSND-PCSK9
1	55516004	rs11206514						6.2 (5)	6.5 (5.1)		5.9 (4.9)				3	PCSK9
1	55517344	rs572512						5.5 (4.7)	5.6 (4.7)		5.5 (4.7)				3	PCSK9
1	56287724	rs6588574		5.1 (4.5)											1	RP11-90C4.1, RP11-466L17.1-RP11-90C4.1
1	56288116	rs12077235		5 (4.4)											1	RP11-90C4.1, RP11-466L17.1-RP11-90C4.1
1	56288744	rs4433442		5.1 (4.5)											1	RP11-90C4.1, RP11-466L17.1-RP11-90C4.1
1	56413260	rs6662998		6.4 (5.1)											1	RP11-90C4.2, RP11-90C4.3
1	74166048	rs4291455					5.3 (4.6)								1	RP4-788P17.1
1	74166959	rs4650224					5.5 (4.7)								1	RP4-788P17.1
1	74167281	rs9425020					5.5 (4.6)								1	RP4-788P17.1
1	74169283	rs9425128					5.5 (4.7)								1	RP4-788P17.1
1	74170011	rs1909067					5.6 (4.7)								1	RP4-788P17.1
1	74170796	rs12145301					5.3 (4.6)								1	RP4-788P17.1
1	74174778	rs1497840					5.4 (4.6)								1	RP4-788P17.1
1	74175290	rs4630083					5.1 (4.4)								1	RP4-788P17.1
1	77870149	rs17100524												6 (4.9)	1	AK5
1	77876353	rs4949802												5.4 (4.6)	1	AK5
1	77880168	rs7512893												6.5 (5.1)	1	AK5
1	77880188	rs7512897												6 (4.9)	1	AK5
1	77880369	rs12022440												5.9 (4.8)	1	AK5
1	77881769	rs1498404												5 (4.4)	1	RNU7-8P, AK5
1	77886499	rs10493606												5.4 (4.6)	1	RNU7-8P, AK5
1	77895517	rs2647522												5.1 (4.5)	1	AK5
1	77895705	rs1498401												5 (4.4)	1	AK5
1	81160673	rs11163087			5.3 (4.6)										1	RP5-887A10.1-MTND2P30
1	81161337	rs1832331			5.7 (4.8)										1	RP5-887A10.1-MTND2P30
1	81163114	rs11163088			6 (4.9)									5 (4.4)	2	RP5-887A10.1-MTND2P30
1	81177390	rs10874154			5.7 (4.7)										1	RP5-887A10.1-MTND2P30
1	81177525	rs841666			5.2 (4.5)										1	RP5-887A10.1-MTND2P30
1	81192754	rs17105460			5.9 (4.8)										1	RP5-887A10.1-MTND2P30
1	81192795	rs17105462			5.7 (4.8)										1	RP5-887A10.1-MTND2P30
1	81195339	rs1337638			5.5 (4.6)										1	RP5-887A10.1-MTND2P30
1	81202219	rs12566647			5.7 (4.8)										1	RP5-887A10.1-MTND2P30
1	81202427	rs4414082			6.7 (5.2)									6 (4.9)	2	RP5-887A10.1-MTND2P30
1	81203878	rs7512682			5.8 (4.8)									5.1 (4.5)	2	RP5-887A10.1-MTND2P30
1	81209339	rs1539362			5.2 (4.5)										1	RP5-887A10.1-MTND2P30
1	83251624	rs2078370											5 (4.4)		1	RP11-147G16.1-RP4-601K24.1
1	83253132	rs438697											5.9 (4.8)		1	RP11-147G16.1-RP4-601K24.1
1	83257287	rs7536953											5.2 (4.5)		1	RP11-147G16.1-RP4-601K24.1
1	83260379	rs4662165											5.1 (4.5)		1	RP11-147G16.1-RP4-601K24.1
1	85233989	rs846845										5.2 (4.5)			1	SSX2IP-AC104169.1
1	85234227	rs4448534										5.3 (4.6)			1	SSX2IP-AC104169.1
1	86940872	rs2753384		5.3 (4.5)											1	CLCA1
1	86948708	rs2791512		6.6 (5.2)				5.2 (4.5)							2	CLCA1
1	86949930	rs2791510		7.6 (5.6)				5.5 (4.7)							2	CLCA1
1	86950320	rs2734700		5.2 (4.5)											1	CLCA1
1	86951806	rs5744367		5.1 (4.5)											1	CLCA1
1	86952601	rs2075630						7.2 (5.4)				6.1 (4.9)			2	CLCA1
1	86959014	rs2753346						5.8 (4.8)							1	CLCA1
1	86959173	rs2791494						6.1 (4.9)							1	CLCA1
1	86959424	rs1321690						6.1 (4.9)							1	CLCA1
1	86961157	rs1407141						5.9 (4.8)							1	CLCA1
1	86962331	rs2791491						6.2 (5)							1	CLCA1
1	86965419	rs1882753						5.5 (4.7)							1	CLCA1
1	86986617	rs13376522						5 (4.4)				6 (4.9)			2	CLCA1-CLCA4
1	86988622	rs1547036						5.1 (4.5)				6.2 (5)			2	CLCA1-CLCA4
1	86988709	rs2791473										5.6 (4.7)			1	CLCA1-CLCA4
1	86995816	rs12750427										5.1 (4.5)			1	CLCA1-CLCA4
1	87000308	rs1575178										5.6 (4.7)			1	CLCA1-CLCA4
1	95427608	rs11810387			5 (4.4)										1	RP4-639F20.1
1	98657119	rs2391908										5.3 (4.6)			1	NFU1P2-RP5-1070A16.1
1	98658035	rs12734525										5.6 (4.7)			1	NFU1P2-RP5-1070A16.1
1	98659152	rs4950097										5.5 (4.7)			1	NFU1P2-RP5-1070A16.1
1	112486533	rs12741034									5 (4.4)				1	KCND3
1	112487033	rs12072776									6 (4.9)				1	KCND3
1	112487126	rs1348469									6.3 (5)				1	KCND3
1	112487834	rs1808973									5.5 (4.7)				1	KCND3
1	112488677	rs1822567									5.1 (4.5)				1	KCND3
1	112488820	rs11578917									5.3 (4.6)				1	KCND3
1	112489299	rs969100									5.2 (4.5)				1	KCND3
1	118115243	rs1963278								5.4 (4.6)					1	VPS25P1-AL157902.3
1	154801247	rs1218550						5.1 (4.5)			6 (4.9)				2	KCNN3
1	154802139	rs6665642						7.3 (5.4)							1	KCNN3
1	154802321	rs6668261						6.7 (5.2)							1	KCNN3
1	154803645	rs1218549						6.8 (5.2)							1	KCNN3
1	154807935	rs11584630						6.7 (5.2)							1	KCNN3
1	154808287	rs4845394						7.2 (5.4)							1	KCNN3
1	154810030	rs1218578						6.3 (5)							1	KCNN3
1	154811127	rs11264274						5.4 (4.6)							1	KCNN3
1	154811435	rs12128882						5.5 (4.7)							1	KCNN3
1	154811677	rs1218574						5.2 (4.5)							1	KCNN3
1	154814917	rs6666891						5.1 (4.5)							1	KCNN3
1	155001929	rs10908452				5.7 (4.7)		5.3 (4.6)							2	DCST2, DCST1
1	155003954	rs11582128						5.8 (4.8)							1	DCST2, DCST1
1	155006091	rs10908453				5.7 (4.8)		5.3 (4.6)							2	DCST1, DCST2
1	155007293	rs4845404				5.8 (4.8)		5.5 (4.6)							2	DCST1, DCST2
1	155007302	rs4845405				5.8 (4.8)		5.5 (4.6)							2	DCST1, DCST2
1	155008610	rs4845406				5.7 (4.8)		5.4 (4.6)							2	DCST1, DCST2
1	155019710	rs11264300				5.2 (4.5)									1	ADAM15, DCST1, RP11-307C12.11
1	155026942	rs6427128						6.3 (5)			5.7 (4.7)				2	ADAM15, DCST1
1	155029253	rs3765087				6.7 (5.2)		6.4 (5.1)			5.8 (4.8)				3	ADAM15
1	155031376	rs12023499				6.3 (5)		6.1 (4.9)			5.4 (4.6)				3	ADAM15, EFNA3, EFNA4
1	155033572	rs11264305									5.4 (4.6)				1	ADAM15, EFNA3, EFNA4
1	155035611	rs3806256				7 (5.3)		7.1 (5.4)			5.7 (4.8)				3	ADAM15, ADAM15-EFNA4, EFNA3, EFNA4
1	155038756	rs4045192				5.3 (4.6)									1	ADAM15, EFNA3, EFNA4
1	165621590	rs7527279				6.3 (5)								5.8 (4.8)	2	MGST3
1	165621603	rs7549511				9.9 (6.4)								5.8 (4.8)	2	MGST3
1	165621778	rs4147602				8.9 (6.1)									1	MGST3
1	165621807	rs10918228				7.7 (5.6)									1	MGST3
1	165622567	rs3795540				5.7 (4.7)									1	MGST3
1	165622662	rs2297763				5.6 (4.7)									1	MGST3
1	167156500	rs9803659							6.3 (5)						1	RP11-277B15.2
1	167156816	rs9287078							6.6 (5.1)						1	RP11-277B15.2
1	167158183	rs6658631							6.3 (5)						1	RP11-277B15.2
1	180225837	rs357064			5.5 (4.6)										1	LHX4
1	181310522	rs12756919					5.5 (4.6)								1	RP11-380B22.1-CACNA1E
1	181311555	rs3845428					5.4 (4.6)								1	RP11-380B22.1-CACNA1E
1	186156514	rs680638					5 (4.4)								1	HMCN1
1	187903176	rs627163		5.3 (4.6)											1	RP5-925F19.1-RP11-134C1.1
1	187903798	rs1368175		5.2 (4.5)											1	RP5-925F19.1-RP11-134C1.1
1	187904692	rs612355		5.1 (4.5)											1	RP5-925F19.1-RP11-134C1.1
1	234764966	rs643342					5.1 (4.5)								1	LINC00184, IRF2BP2-LINC00184
1	236682248	rs4659682		9.3 (6.2)	9.8 (6.4)		6.2 (5)			6.7 (5.2)				6.8 (5.3)	5	LGALS8, LGALS8-AS1
1	236682308	rs10925157			5.2 (4.5)										1	LGALS8-AS1, LGALS8
2	1460004	rs4927611											5.1 (4.5)		1	TPO
2	9352648	rs12622238				5.4 (4.6)									1	ASAP2
2	17256600	rs7564260				5 (4.4)									1	AC080094.1-RN7SKP168
2	17261089	rs2342547				5.6 (4.7)									1	AC080094.1-RN7SKP168
2	17262906	rs16983167				5.3 (4.6)									1	AC080094.1-RN7SKP168
2	17271863	rs10177601				5.2 (4.5)									1	AC080094.1-RN7SKP168
2	18009796	rs9306859							5.1 (4.4)						1	MSGN1-KCNS3
2	18016788	rs4302214				5.8 (4.8)			5.1 (4.5)						2	MSGN1-KCNS3
2	18019087	rs6708727				5.7 (4.8)			5 (4.4)						2	MSGN1-KCNS3
2	18027343	rs7590660				6.2 (5)			5.6 (4.7)						2	MSGN1-KCNS3
2	18030665	rs4368333				6.5 (5.1)			5.9 (4.8)						2	MSGN1-KCNS3
2	18031386	rs16983978							5.4 (4.6)						1	MSGN1-KCNS3
2	18033770	rs6531058							5.5 (4.7)						1	MSGN1-KCNS3
2	18033877	rs7607574							5.9 (4.8)						1	MSGN1-KCNS3
2	18033926	rs7596542							5.4 (4.6)						1	MSGN1-KCNS3
2	18037140	rs12479002							5.5 (4.6)						1	MSGN1-KCNS3
2	18039508	rs898838							5.3 (4.5)						1	MSGN1-KCNS3
2	18083764	rs7557530							5.7 (4.8)						1	KCNS3
2	18083850	rs7583266							6.6 (5.2)						1	KCNS3
2	21578382	rs219556								6 (4.9)					1	AC067959.1, AC011752.1
2	21579130	rs219559								5.2 (4.5)					1	AC067959.1, AC011752.1
2	24680249	rs1031092							5.2 (4.5)						1	ITSN2-NCOA1
2	43855643	rs6740739							5.4 (4.6)						1	Y_RNA-PLEKHH2
2	43856927	rs6716337							5.1 (4.4)						1	Y_RNA-PLEKHH2
2	43858579	rs6710610							5.5 (4.7)						1	Y_RNA-PLEKHH2
2	43859090	rs13412979							5.2 (4.5)						1	Y_RNA-PLEKHH2
2	43879382	rs6544683							5.2 (4.5)						1	PLEKHH2
2	43882627	rs9309105							5.6 (4.7)						1	PLEKHH2
2	43883711	rs17335701							5.7 (4.8)						1	PLEKHH2
2	43884760	rs919688							5.4 (4.6)						1	PLEKHH2
2	43929983	rs4952676						5 (4.4)	6.3 (5)						2	PLEKHH2
2	43930709	rs10514787						5.5 (4.7)	6.9 (5.3)						2	PLEKHH2
2	43931176	rs4953002							6.2 (5)						1	PLEKHH2
2	43935446	rs12465669							6 (4.9)						1	PLEKHH2
2	43935725	rs6716551						5.8 (4.8)	7 (5.3)						2	PLEKHH2
2	43936230	rs6544691						5.3 (4.6)	6.5 (5.1)						2	PLEKHH2
2	43939079	rs2888881						6.3 (5)	7.3 (5.4)						2	PLEKHH2
2	43939525	rs13028613						5.1 (4.5)							1	PLEKHH2
2	43941944	rs976555						5.2 (4.5)	6.3 (5)						2	PLEKHH2
2	43943116	rs7582880						5 (4.4)	6.1 (4.9)						2	PLEKHH2
2	43943525	rs1991739							5.6 (4.7)						1	PLEKHH2
2	43946046	rs1560599							5.4 (4.6)						1	PLEKHH2
2	43948153	rs1036150							5.1 (4.5)						1	PLEKHH2
2	43950929	rs6740998							5.1 (4.5)						1	PLEKHH2
2	44101827	rs4953028				6.3 (5)		6 (4.9)	5.5 (4.7)						3	ABCG8
2	44102491	rs4148221				5.1 (4.5)									1	ABCG8
2	47476816	rs10209637								5.7 (4.8)					1	AC073283.4
2	61864047	rs4270330											6.1 (5)		1	RNU6-1145P-AC108039.1
2	61864069	rs4378794											5.4 (4.6)		1	RNU6-1145P-AC108039.1
2	61888702	rs4671408											5.3 (4.6)		1	RNU6-1145P-AC108039.1
2	61898552	rs4444511											5.1 (4.4)		1	RNU6-1145P-AC108039.1
2	61928100	rs4672448											5 (4.4)		1	RNU6-1145P-AC108039.1
2	61929733	rs10166986											5.3 (4.5)		1	RNU6-1145P-AC108039.1
2	61938725	rs12468414											5.2 (4.5)		1	AC108039.1, AC108039.1-RPS24P7
2	61941368	rs10165566											5.4 (4.6)		1	AC108039.1, AC108039.1-RPS24P7
2	61944755	rs2178295											5.3 (4.6)		1	AC108039.1-RPS24P7
2	61949300	rs10174761											5.2 (4.5)		1	AC108039.1-RPS24P7
2	61953674	rs1186889											5.1 (4.5)		1	AC108039.1-RPS24P7
2	61962902	rs1881612											5.3 (4.6)		1	AC108039.1-RPS24P7
2	67449899	rs6714614												5.5 (4.7)	1	AC023115.2, AC023115.1
2	67452013	rs11894761												6.4 (5.1)	1	AC023115.2, AC023115.1
2	67453172	rs1384741												5.9 (4.8)	1	AC023115.2, AC023115.1
2	67457481	rs17033231												5.6 (4.7)	1	AC023115.2, AC023115.1
2	67459829	rs1384746												6.8 (5.3)	1	AC023115.2, AC023115.1
2	67472630	rs13012056												5.7 (4.7)	1	AC023115.1, AC023115.2
2	74122345	rs13024800			5 (4.4)										1	ACTG2
2	74122953	rs1632296			6.1 (4.9)										1	ACTG2
2	74124342	rs831540			5.6 (4.7)										1	ACTG2
2	74125550	rs7557701			6.5 (5.1)										1	ACTG2
2	74126457	rs2249441			6.5 (5.1)										1	ACTG2
2	74127289	rs1721240			6.7 (5.2)		5.1 (4.5)								2	ACTG2
2	74127845	rs1618091			7.1 (5.4)		5.3 (4.6)								2	ACTG2
2	74128369	rs1632564			6.8 (5.3)		5 (4.4)								2	ACTG2
2	74129389	rs7586415			7 (5.3)		5.3 (4.6)								2	ACTG2
2	74129895	rs1721244			6.4 (5.1)										1	ACTG2
2	79497295	rs11674663			5.8 (4.8)										1	CTNNA2
2	79497558	rs10190281			5.4 (4.6)										1	CTNNA2
2	79497829	rs17016675			5.3 (4.6)										1	CTNNA2
2	79498507	rs1368952			6.2 (5)										1	CTNNA2
2	79508931	rs7596189			5.2 (4.5)										1	CTNNA2
2	79521952	rs12471468			5.1 (4.5)										1	CTNNA2
2	85375282	rs17025940					5.9 (4.8)								1	TCF7L1
2	85392216	rs11691660					5 (4.4)								1	TCF7L1
2	85394611	rs11691849					5.4 (4.6)								1	TCF7L1
2	85395104	rs11682047					5.1 (4.5)								1	TCF7L1
2	85470987	rs6725799					6.3 (5)								1	TCF7L1
2	85471459	rs7566763					5.4 (4.6)								1	TCF7L1
2	85480817	rs7581133					5 (4.4)								1	TCF7L1
2	85483003	rs2043229					5.7 (4.8)								1	TCF7L1
2	85484959	rs11904105					5.6 (4.7)								1	AC093162.3, TCF7L1
2	85489280	rs1991738					5.9 (4.9)								1	TCF7L1, AC093162.3
2	85491365	rs11689667					6.1 (4.9)								1	AC093162.3, TCF7L1
2	85492141	rs908301					5.1 (4.5)								1	AC093162.3, TCF7L1
2	85502264	rs12714137					5.2 (4.5)								1	TCF7L1
2	85502419	rs12714138					6.6 (5.1)								1	TCF7L1
2	85503139	rs6745529					6.7 (5.2)								1	TCF7L1
2	85505602	rs6732834					7.4 (5.5)								1	TCF7L1
2	85506104	rs6736348					7.4 (5.5)								1	TCF7L1
2	85506160	rs6736366					7.3 (5.4)								1	TCF7L1
2	85507657	rs10204252					6.9 (5.3)								1	TCF7L1
2	85508065	rs10206876					7 (5.3)								1	TCF7L1
2	85508850	rs6547608					8.4 (5.9)				5.2 (4.5)				2	TCF7L1
2	85510425	rs7601117					8.3 (5.9)				5.2 (4.5)				2	TCF7L1
2	85512062	rs17713693					7 (5.3)								1	TCF7L1
2	85512961	rs6719501					5.9 (4.8)								1	TCF7L1
2	108901868	rs6713582				5 (4.4)									1	SULT1C2, AC019100.7-SULT1C2
2	108902219	rs6745104				5 (4.4)									1	SULT1C2, AC019100.7-SULT1C2
2	108902718	rs7568215				5.5 (4.7)									1	SULT1C2, AC019100.7-SULT1C2
2	108905030	rs2305484				6 (4.9)									1	SULT1C2, AC019100.7-SULT1C2
2	108905048	rs2305485				7.6 (5.6)		5.6 (4.7)			5.1 (4.5)				3	SULT1C2, AC019100.7-SULT1C2
2	108906414	rs12998619						7.1 (5.4)			6.3 (5)				2	SULT1C2
2	108906495	rs17821152						6.5 (5.1)			5.8 (4.8)				2	SULT1C2
2	108907361	rs10173554				8.5 (5.9)		6 (4.9)			5.4 (4.6)				3	SULT1C2
2	108911809	rs17036061				8.7 (6)		6.2 (5)			5.5 (4.7)				3	SULT1C2
2	108912673	rs13410305				9 (6.1)		6.1 (4.9)			5.8 (4.8)				3	SULT1C2
2	108915136	rs7590599				10.4 (6.6)		7.4 (5.5)			6.8 (5.3)				3	SULT1C2
2	108915263	rs4149422				10.6 (6.7)		7.6 (5.6)	5.1 (4.5)		7 (5.3)				4	SULT1C2
2	108915428	rs7576937				10.6 (6.7)		7.6 (5.6)	5.1 (4.5)		7 (5.3)				4	SULT1C2
2	108915608	rs9646948				11.1 (6.9)		8.1 (5.8)	5.6 (4.7)		7.5 (5.5)				4	SULT1C2
2	108916044	rs4149423				10.3 (6.6)		7.3 (5.4)			6.8 (5.2)				3	SULT1C2
2	108917596	rs4149425				9.6 (6.3)		6.6 (5.2)							2	SULT1C2
2	108920497	rs6746883				9.9 (6.4)		6.9 (5.3)			6.4 (5.1)				3	SULT1C2
2	108921391	rs11885032				9.3 (6.2)		6.4 (5.1)			6 (4.9)				3	SULT1C2
2	108921495	rs11885078						6.5 (5.1)							1	SULT1C2
2	108921795	rs11890318						6.4 (5.1)							1	SULT1C2
2	108922036	rs17036104				9.3 (6.2)		6.4 (5.1)			5.9 (4.9)				3	SULT1C2
2	108926033	rs17821546						6.6 (5.2)			6.1 (5)				2	SULT1C2
2	108926967	rs2198466				10.3 (6.6)		7.4 (5.5)	5.1 (4.4)		6.8 (5.3)				4	SULT1C2, SULT1C2-RP11-443K8.1
2	108927768	rs4676193				10.5 (6.6)		6.4 (5.1)			6.2 (5)				3	SULT1C2, SULT1C2-RP11-443K8.1
2	108931105	rs752273				7.9 (5.7)									1	RP11-443K8.1, SULT1C2, SULT1C2-RP11-443K8.1
2	108932436	rs1989096				7.8 (5.6)									1	RP11-443K8.1, SULT1C2-RP11-443K8.1
2	108938735	rs12477830				8.1 (5.8)									1	SULT1C2P1, RP11-443K8.1
2	108939940	rs7595791				8.1 (5.8)									1	RP11-443K8.1, SULT1C2P1
2	108940336	rs12476238				7.5 (5.5)									1	SULT1C2P1
2	108946069	rs17036146				5.9 (4.8)									1	SULT1C2P1
2	108946178	rs6709159				6.2 (5)									1	SULT1C2P1
2	109609765	rs4676225				5 (4.4)									1	EDAR, EDAR-SH3RF3-AS1
2	109610788	rs6746808				5.2 (4.5)									1	EDAR, EDAR-SH3RF3-AS1
2	122577163	rs13018495					5.1 (4.4)								1	AC018737.3-AC062020.2
2	122578292	rs7567579			5.4 (4.6)		6.7 (5.2)								2	AC018737.3-AC062020.2
2	122578634	rs4848725					6.1 (5)								1	AC018737.3-AC062020.2
2	127919641	rs11682330										6.1 (4.9)			1	BIN1-NIFKP9
2	127924714	rs6730476										5.6 (4.7)			1	NIFKP9, BIN1-NIFKP9
2	127924981	rs6751149										6.7 (5.2)			1	NIFKP9, BIN1-NIFKP9
2	128393289	rs2255177					5.7 (4.8)					6.1 (4.9)			2	LIMS2, MYO7B
2	128393800	rs2255161					5.5 (4.7)					5.9 (4.9)			2	LIMS2, MYO7B
2	128394955	rs11686946					5.5 (4.7)					5.9 (4.9)			2	LIMS2, MYO7B
2	128395498	rs2288657					5.4 (4.6)					5.8 (4.8)			2	LIMS2, MYO7B-LIMS2, MYO7B
2	128398840	rs2244871					5.6 (4.7)					6 (4.9)			2	MYO7B, LIMS2, GPR17
2	128399414	rs13419955					5.4 (4.6)								1	MYO7B, LIMS2, GPR17
2	128400992	rs2244513					5 (4.4)					5.4 (4.6)			2	LIMS2, GPR17
2	134864344	rs10179986			5.5 (4.6)										1	RN7SKP93-MGAT5
2	134865057	rs1996590			5.8 (4.8)										1	RN7SKP93-MGAT5
2	134865196	rs1996589			5.3 (4.5)										1	RN7SKP93-MGAT5
2	134891588	rs10200776			5 (4.4)										1	MGAT5
2	134893447	rs7601756			5.1 (4.5)										1	MGAT5
2	134993718	rs1257193			6.1 (4.9)										1	RNA5SP104, MGAT5
2	134994825	rs1313363			5.9 (4.8)										1	MGAT5
2	134994991	rs16830256			5.1 (4.5)										1	MGAT5
2	135144454	rs755503			5.2 (4.5)										1	MGAT5
2	135157953	rs999925			5.3 (4.6)										1	MGAT5
2	135158128	rs13012494		5.3 (4.6)	7.5 (5.5)										2	MGAT5
2	135158382	rs2165064		5.7 (4.7)	7.4 (5.5)										2	MGAT5
2	135161934	rs4954142		6 (4.9)	7.1 (5.4)										2	MGAT5
2	135162755	rs3791295		6.6 (5.1)	7.8 (5.7)										2	MGAT5
2	135163759	rs3791298		5 (4.4)	7.5 (5.5)										2	MGAT5
2	135167600	rs2118844		6.2 (5)	7.5 (5.5)										2	MGAT5
2	135171675	rs3791306		5.5 (4.6)											1	MGAT5
2	135178756	rs7588521		6.3 (5)											1	MGAT5
2	135180526	rs2289466		6.8 (5.3)											1	MGAT5
2	135180550	rs2289467		6.8 (5.3)											1	MGAT5
2	135181515	rs16830596		6.8 (5.2)											1	MGAT5
2	135183045	rs3791312		6.7 (5.2)											1	MGAT5
2	135185391	rs16830611		6.5 (5.1)											1	MGAT5
2	135189585	rs3791322		6 (4.9)											1	MGAT5
2	135195182	rs1866867		5.8 (4.8)											1	MGAT5
2	135199564	rs2289468		5.6 (4.7)											1	MGAT5
2	135202455	rs535900		5.5 (4.7)											1	MGAT5
2	135203150	rs3791324		5.3 (4.6)											1	MGAT5
2	135203162	rs661899		5.2 (4.5)											1	MGAT5
2	135203537	rs566964		5.2 (4.5)											1	MGAT5
2	135205735	rs629794		5.5 (4.7)											1	MGAT5
2	135209154	rs636975		5.6 (4.7)											1	MGAT5, TMEM163, AC013718.1
2	135210135	rs2290482		12.7 (7.3)											1	MGAT5, TMEM163, AC013718.1
2	135210390	rs2290483		12.9 (7.4)	6.2 (5)										2	MGAT5, TMEM163, AC013718.1
2	135212329	rs539588		16.7 (9.6)	10.8 (6.7)										2	TMEM163, AC013718.1, MGAT5, MGAT5-TMEM163
2	135212421	rs10185078		16.7 (9.7)	11.4 (6.9)		5.8 (4.8)								3	TMEM163, AC013718.1, MGAT5, MGAT5-TMEM163
2	135212784	rs543944		16.7 (9.9)	11.9 (7.1)		6 (4.9)								3	TMEM163, AC013718.1, MGAT5, MGAT5-TMEM163
2	135213256	rs609164		16.7 (9.7)	11.6 (7)		5.8 (4.8)								3	TMEM163, AC013718.1, MGAT5, MGAT5-TMEM163
2	135213762	rs610624		16.7 (9.7)	11.5 (7)		5.7 (4.8)								3	TMEM163, AC013718.1, MGAT5
2	135214259	rs2289470		16.7 (10.2)	13 (7.5)		6.9 (5.3)			5.4 (4.6)					4	TMEM163, AC013718.1, MGAT5
2	135215941	rs547177		16.7 (9.8)	12 (7.1)		6.3 (5)								3	AC013718.1, MGAT5, TMEM163
2	135218605	rs6430516		16.7 (9.9)	11.4 (6.9)		6 (4.9)								3	AC013718.1, TMEM163
2	135219050	rs11904278		16.7 (10.1)	11.8 (7.1)		6.2 (5)								3	AC013718.1, TMEM163
2	135219539	rs583446		16.7 (9.9)	11.3 (6.9)		5.9 (4.9)								3	TMEM163
2	135221136	rs16830673		16.7 (9)	9 (6.1)		5 (4.4)								3	TMEM163
2	135221749	rs7565308		15.7 (8.3)	8 (5.7)										2	TMEM163
2	135223497	rs2289471		15.7 (8.2)	8 (5.7)										2	TMEM163
2	135224353	rs587201		13.5 (7.6)	7.1 (5.4)										2	TMEM163
2	135237274	rs480368		13.5 (7.6)	6.8 (5.2)										2	TMEM163
2	135240324	rs494905		16.7 (8.4)	7.5 (5.5)										2	TMEM163
2	135240640	rs1840414		16.7 (8.5)	7.6 (5.6)										2	TMEM163
2	135242989	rs673260		16.7 (8.5)	7.6 (5.6)										2	TMEM163
2	135243291	rs685113		16.7 (9.3)	9.5 (6.3)		5.6 (4.7)								3	TMEM163
2	135243753	rs7580799		16.7 (8.9)	8.8 (6.1)		5.2 (4.5)								3	TMEM163
2	135244569	rs12473509		16.7 (8.8)	8.5 (5.9)		5 (4.4)								3	TMEM163
2	135248544	rs598668		15.4 (8.1)	7.3 (5.4)										2	TMEM163
2	135258363	rs522227		16.7 (8.6)	7.9 (5.7)										2	TMEM163
2	135260903	rs662438		16.7 (9.4)	9.5 (6.3)		5.9 (4.8)								3	TMEM163
2	135261737	rs540053		16.7 (9.2)	9.2 (6.2)		5.7 (4.7)								3	TMEM163
2	135266560	rs579076		16.7 (9.5)	9.8 (6.4)		6 (4.9)								3	TMEM163
2	135268006	rs523905		16.7 (10)	10.8 (6.7)		6.6 (5.2)								3	TMEM163
2	135268255	rs749460		16.7 (8.6)	7.7 (5.6)										2	TMEM163
2	135278207	rs624817		15.4 (8.2)	7 (5.3)										2	TMEM163
2	135280476	rs12614292		16.7 (9.7)	9.7 (6.4)										2	TMEM163
2	135285678	rs515983		16.7 (12)	15.1 (8)		8.1 (5.8)			5.3 (4.6)					4	TMEM163
2	135286448	rs4953921		16.7 (12.6)	15.7 (8.2)		8.2 (5.8)			5.7 (4.8)					4	TMEM163
2	135288913	rs4954152		16.7 (11.3)	12.2 (7.2)		6.4 (5.1)								3	TMEM163
2	135292926	rs542851		16.7 (10.5)	10.4 (6.6)		5.4 (4.6)								3	TMEM163
2	135298713	rs613828		15.4 (8.1)	5.8 (4.8)										2	TMEM163
2	135300482	rs2924943		16.7 (8.4)	6.2 (5)										2	TMEM163
2	135326853	rs16830810		12.1 (7.2)											1	TMEM163
2	135338640	rs6730778		13 (7.4)											1	TMEM163
2	135341200	rs859767		11 (6.8)											1	TMEM163
2	135351764	rs2280219		11.5 (7)											1	TMEM163
2	135358298	rs16830847		11.9 (7.1)											1	TMEM163
2	135362981	rs6750788		10.4 (6.6)											1	TMEM163
2	135389197	rs6759065		10.3 (6.6)											1	TMEM163
2	135397569	rs6705916		11.7 (7)											1	TMEM163
2	135400321	rs6745632		16.7 (8.6)	5 (4.4)										2	TMEM163
2	135402521	rs4953922		15.7 (8.2)											1	TMEM163
2	135414882	rs7422711		13.6 (7.6)											1	TMEM163
2	135419163	rs7560738		14.7 (7.9)											1	TMEM163
2	135426782	rs4954159		13.8 (7.7)											1	TMEM163
2	135431692	rs4954160		14.5 (7.9)											1	TMEM163
2	135433023	rs6430529		14.2 (7.8)											1	TMEM163
2	135437405	rs4440018		10.2 (6.5)											1	TMEM163
2	135466520	rs16830921		9.7 (6.3)											1	TMEM163
2	135468385	rs10164986		9.4 (6.3)											1	TMEM163
2	135469769	rs6747870		9.6 (6.3)											1	TMEM163
2	135472847	rs4953926		9.1 (6.1)											1	TMEM163
2	135479980	rs6723108		8.3 (5.9)											1	TMEM163, TMEM163-CCNT2-AS1
2	135483381	rs3739034		11.1 (6.8)											1	TMEM163-CCNT2-AS1
2	135483413	rs948583		11.1 (6.8)											1	TMEM163-CCNT2-AS1
2	135483960	rs3886740		10.6 (6.7)											1	TMEM163-CCNT2-AS1
2	135493304	rs10469555		9.3 (6.2)											1	CCNT2-AS1
2	135520534	rs13033373		9.6 (6.3)											1	CCNT2-AS1
2	135524278	rs6720061		8.8 (6)											1	CCNT2-AS1
2	135539967	rs6430538		11.6 (7)											1	CCNT2-AS1
2	135543367	rs17698151		13.5 (7.6)	5.3 (4.6)										2	CCNT2-AS1
2	135545747	rs6734966		15.7 (8.2)	6.2 (5)										2	CCNT2-AS1
2	135549730	rs6430539		9.8 (6.4)											1	CCNT2-AS1
2	135574583	rs1942050		10 (6.5)											1	AC110620.1, CCNT2-AS1
2	135576890	rs13389245		9.8 (6.4)											1	AC110620.1, CCNT2-AS1
2	135593554	rs4954184		9.7 (6.4)											1	ACMSD, CCNT2-AS1
2	135594699	rs1954874		10.9 (6.8)											1	ACMSD, CCNT2-AS1
2	135597628	rs10496731		9.9 (6.4)											1	ACMSD, CCNT2-AS1
2	135599876	rs10198552		9.7 (6.3)											1	ACMSD, CCNT2-AS1
2	135600925	rs2121337		10.4 (6.6)											1	ACMSD, CCNT2-AS1
2	135630498	rs17257081		9.4 (6.2)											1	ACMSD, CCNT2-AS1
2	135650766	rs6714498		10.3 (6.6)											1	ACMSD, CCNT2-AS1
2	135673387	rs12151827		10.8 (6.7)											1	CCNT2-AS1, CCNT2
2	135677035	rs3769027		12.4 (7.3)											1	CCNT2, CCNT2-AS1
2	135677161	rs3769025		12.9 (7.4)	5 (4.4)										2	CCNT2, CCNT2-AS1
2	135678888	rs1984559		12.2 (7.2)											1	CCNT2, CCNT2-AS1
2	135691191	rs6705067		12 (7.1)											1	CCNT2
2	135694848	rs4953938		12 (7.1)											1	CCNT2
2	135699619	rs10496732		11.7 (7)											1	CCNT2
2	135711516	rs3814355		11.3 (6.9)											1	CCNT2
2	135711657	rs3814354		11.5 (7)											1	CCNT2
2	135713703	rs3769023		11.4 (6.9)											1	CCNT2
2	135719056	rs12463963		12.1 (7.2)											1	CCNT2, MAP3K19, CCNT2-MAP3K19
2	135721175	rs16831203		11.2 (6.9)											1	CCNT2, MAP3K19, CCNT2-MAP3K19
2	135722143	rs1592		11.1 (6.9)											1	MAP3K19
2	135730884	rs2874714		16.7 (8.4)	5.3 (4.5)										2	MAP3K19
2	135737908	rs4954209		15.4 (8.1)	5 (4.4)										2	MAP3K19
2	135745129	rs16831235		16.7 (8.5)	5.3 (4.6)										2	MAP3K19
2	135745722	rs10928526		14.5 (7.9)											1	MAP3K19
2	135759095	rs6706490		8.9 (6.1)											1	MAP3K19
2	135762344	rs16831243		10.1 (6.5)											1	MAP3K19
2	135763318	rs7582173		9.9 (6.4)											1	MAP3K19
2	135818907	rs2874739		13.2 (7.5)											1	snoU13, RAB3GAP1
2	135829309	rs6736412		12.8 (7.4)											1	RAB3GAP1
2	135839805	rs6728452		12.6 (7.3)											1	RAB3GAP1
2	135857930	rs1031575		11.9 (7.1)											1	RAB3GAP1
2	135876308	rs2034840		12.4 (7.2)											1	RAB3GAP1
2	135887893	rs2305595		12.4 (7.2)											1	RAB3GAP1
2	135893372	rs10445686		15 (8)											1	RAB3GAP1, SNORA40, ZRANB3
2	135907088	rs6730157		13 (7.4)											1	RAB3GAP1, ZRANB3
2	135907846	rs3739028		13.3 (7.5)											1	RAB3GAP1, ZRANB3
2	135914653	rs4954223		13.3 (7.5)											1	RAB3GAP1, ZRANB3
2	135922945	rs16831378		13.7 (7.6)											1	RAB3GAP1, ZRANB3
2	135925002	rs6705610		14.4 (7.8)											1	RAB3GAP1, ZRANB3
2	135965376	rs7578111		11.6 (7)											1	ZRANB3
2	135972093	rs10928532		11.9 (7.1)											1	ZRANB3
2	135988416	rs935615		11.8 (7.1)											1	ZRANB3
2	136002500	rs1900741		13.5 (7.6)											1	ZRANB3
2	136022798	rs935613		11.4 (6.9)											1	ZRANB3
2	136081193	rs6758362		7.7 (5.6)											1	ZRANB3
2	136123848	rs4954246		7.9 (5.7)											1	ZRANB3
2	136151774	rs16831601		8 (5.7)											1	ZRANB3
2	136169799	rs6742013		8.7 (6)											1	ZRANB3
2	136206267	rs16831684		8.7 (6)											1	ZRANB3
2	136226626	rs10167001		9 (6.1)											1	ZRANB3
2	136264631	rs16831751		8.8 (6)											1	AC064850.4, ZRANB3
2	136288273	rs3806502		8.8 (6)											1	R3HDM1, ZRANB3
2	136324225	rs4954265		8.4 (5.9)											1	R3HDM1
2	136381348	rs12465802		8.5 (5.9)											1	R3HDM1
2	136385683	rs6761268		9.2 (6.2)											1	R3HDM1
2	136388473	rs10187054		16.7 (9.5)	6.4 (5.1)										2	R3HDM1
2	136393157	rs10928541		16.7 (8.5)											1	R3HDM1
2	136393658	rs961360		16.7 (9.9)	7 (5.3)										2	R3HDM1
2	136396300	rs2278731		16.7 (9.8)	6.8 (5.3)										2	R3HDM1
2	136402117	rs4954276		16.7 (9.7)	6.8 (5.2)										2	R3HDM1
2	136408291	rs4954278		16.7 (9.7)	6.8 (5.3)										2	R3HDM1
2	136409574	rs2305165		16.7 (9.7)	6.8 (5.3)										2	R3HDM1, RNU6-512P
2	136416533	rs1900306		16.7 (9.7)	6.8 (5.2)										2	RNU6-512P, R3HDM1
2	136420009	rs7575493			6.8 (5.2)										1	MIR128-1, R3HDM1
2	136423904	rs2289959		16.7 (9.4)	6.4 (5.1)										2	MIR128-1, R3HDM1
2	136436317	rs6753232		16.7 (9.4)	6.3 (5)										2	R3HDM1
2	136448142	rs16831946			5.9 (4.8)										1	R3HDM1
2	136462661	rs2117511		16.7 (9.3)	6.1 (5)										2	R3HDM1
2	136472107	rs7600925		16.7 (9.2)	6 (4.9)										2	R3HDM1
2	136488978	rs6739713		16.7 (9.2)	5.9 (4.9)										2	R3HDM1-UBXN4
2	136494186	rs10202489		16.7 (9.3)	6 (4.9)										2	R3HDM1-UBXN4
2	136499166	rs1438307		16.7 (9.2)	5.9 (4.9)										2	UBXN4, R3HDM1-UBXN4
2	136511817	rs1050115		16.7 (9.3)	6.2 (5)										2	UBXN4
2	136522710	rs9287442		16.7 (9.3)	6.2 (5)										2	UBXN4
2	136539513	rs10188066		16.7 (9.4)	6.3 (5)										2	UBXN4
2	136540083	rs10496737		16.7 (9.7)	6.9 (5.3)										2	UBXN4
2	136543147	rs16832006		16.7 (9.6)	6.7 (5.2)										2	UBXN4, LCT, UBXN4-LCT
2	136545299	rs16832011			6.8 (5.2)										1	UBXN4, LCT, UBXN4-LCT
2	136546635	rs4954633		16.7 (9.8)	6.9 (5.3)										2	UBXN4, LCT
2	136552188	rs3213890		16.7 (9.7)	6.8 (5.2)										2	LCT
2	136554890	rs746857		16.7 (9.8)	6.9 (5.3)										2	LCT
2	136555484	rs1807356		16.7 (10.7)	8.7 (6)										2	LCT
2	136555659	rs2322659		16.7 (10.7)	8.7 (6)										2	LCT
2	136556182	rs3769013		16.7 (10.4)	7.9 (5.7)										2	LCT
2	136557319	rs2322660		16.7 (10.2)	7.6 (5.6)										2	LCT
2	136561557	rs2304371		16.7 (10.2)	7.6 (5.6)										2	LCT
2	136562472	rs3739022		16.7 (10.2)	7.6 (5.6)										2	LCT
2	136569848	rs12988076		16.7 (9.8)	7 (5.3)										2	Y_RNA, LCT
2	136583192	rs745500		16.7 (9.9)	7.1 (5.4)										2	AC011893.3, LCT
2	136584879	rs16832067			7.4 (5.5)										1	AC011893.3, LCT
2	136586183	rs3769008		16.7 (10.2)	7.6 (5.6)										2	LCT
2	136589278	rs9636213		16.7 (10.2)	7.7 (5.6)										2	LCT
2	136590558	rs3754690		16.7 (10.3)	7.8 (5.7)										2	LCT
2	136590746	rs3754689		16.7 (10)	7.3 (5.4)										2	LCT
2	136607703	rs4988243		16.7 (9.7)	6.7 (5.2)										2	MCM6
2	136608646	rs4988235		16.7 (9.7)	6.8 (5.2)										2	MCM6
2	136615222	rs3213871		16.7 (10)	7.2 (5.4)										2	MCM6
2	136616754	rs182549		16.7 (9.8)	6.8 (5.2)										2	MCM6
2	136620957	rs4988189			6.9 (5.3)										1	MCM6
2	136621858	rs4988186			6.8 (5.2)										1	MCM6
2	136643900	rs309126		16.7 (10.4)	8.3 (5.8)										2	MCM6-AC011999.1
2	136648077	rs12472293		16.7 (10.5)	8.5 (5.9)										2	MCM6-AC011999.1
2	136657252	rs309152		16.7 (10.5)	8.5 (5.9)										2	AC011999.1, AC011999.1-DARS
2	136674028	rs309172		16.7 (10.4)	8.3 (5.9)										2	DARS
2	136685228	rs309160		16.7 (10.9)	9.2 (6.2)										2	DARS
2	136688749	rs309161		16.7 (10.6)	8.7 (6)										2	DARS
2	136707480	rs6750549		16.7 (10.3)	8.1 (5.8)										2	DARS
2	136721603	rs12615624		16.7 (9.2)	6.3 (5)										2	DARS
2	136765951	rs309137		16.7 (8.9)											1	AC093391.2
2	136785688	rs7585965			5.5 (4.7)										1	AC093391.2-AC068492.1
2	136788978	rs7585506		16.7 (10.8)	8.5 (5.9)										2	AC093391.2-AC068492.1
2	136790283	rs7578528		16.7 (10.8)	8.5 (5.9)										2	AC093391.2-AC068492.1
2	136793114	rs4954555		16.7 (11)	9 (6.1)										2	AC093391.2-AC068492.1
2	136805401	rs4954557		16.7 (12)	11.7 (7)										2	AC093391.2-AC068492.1
2	136817088	rs749873		16.7 (12.2)	12.2 (7.2)										2	AC093391.2-AC068492.1
2	136822223	rs1879087		16.7 (11.7)	11.3 (6.9)										2	AC093391.2-AC068492.1
2	136836365	rs6430600		16.7 (10.4)	10.7 (6.7)										2	AC068492.1, AC068492.1-CXCR4
2	136840424	rs11890513		16.7 (10.4)	11.1 (6.8)										2	AC068492.1, AC068492.1-CXCR4
2	136849515	rs10189863		16.7 (10.1)	10.6 (6.7)										2	AC068492.1-CXCR4
2	136863816	rs7569447		16.7 (11.5)	12.7 (7.4)										2	AC068492.1-CXCR4
2	136864703	rs16832731		16.7 (12.3)	14.9 (8)					5.1 (4.5)					3	AC068492.1-CXCR4
2	136873084	rs2228014		16.7 (12.4)	15.1 (8)					5.3 (4.6)					3	CXCR4
2	136873549	rs2680880		16.7 (10.4)	7.3 (5.5)										2	CXCR4
2	136880474	rs12691874		16.7 (12)	8.3 (5.9)										2	CXCR4, CXCR4-HNRNPKP2
2	136883432	rs11688530		16.7 (12.7)	9.5 (6.3)										2	CXCR4-HNRNPKP2
2	136883823	rs4954391		16.7 (12.5)	9.1 (6.1)										2	CXCR4-HNRNPKP2
2	136884679	rs10191360		16.7 (12.4)	8.7 (6)										2	CXCR4-HNRNPKP2
2	136886830	rs4278980		16.7 (11.4)	7 (5.3)										2	CXCR4-HNRNPKP2
2	136893864	rs16832995		16.7 (11.5)	7.3 (5.5)										2	CXCR4-HNRNPKP2
2	136895508	rs4954564		16.7 (11.9)	7.2 (5.4)										2	CXCR4-HNRNPKP2
2	136900469	rs6726457		16.7 (12.4)	7.9 (5.7)										2	CXCR4-HNRNPKP2
2	136901587	rs4954567		16.7 (11.8)	6.8 (5.3)										2	CXCR4-HNRNPKP2
2	136907170	rs953387		16.7 (11.6)	6.6 (5.2)										2	CXCR4-HNRNPKP2
2	136917165	rs4954393		16.7 (12.1)	7.4 (5.5)										2	CXCR4-HNRNPKP2
2	136917330	rs4954394		16.7 (11.8)	6.7 (5.2)										2	CXCR4-HNRNPKP2
2	136922672	rs6711997		16.7 (11.6)	6.5 (5.1)										2	CXCR4-HNRNPKP2
2	136926146	rs11687597		16.7 (11.2)	5.6 (4.7)										2	CXCR4-HNRNPKP2
2	136928266	rs16833158		16.7 (11.4)	5.9 (4.8)										2	CXCR4-HNRNPKP2
2	136928320	rs7568884		16.7 (11.3)	5.9 (4.8)										2	CXCR4-HNRNPKP2
2	136934449	rs1519523		16.7 (10.2)											1	CXCR4-HNRNPKP2
2	136937513	rs1401685		16.7 (9.7)											1	CXCR4-HNRNPKP2
2	136944990	rs871614		16.7 (9.7)											1	CXCR4-HNRNPKP2
2	136950383	rs6734803		16.7 (10.4)	5 (4.4)										2	CXCR4-HNRNPKP2
2	136956733	rs7578292		16.7 (10.3)											1	HNRNPKP2
2	136963494	rs6716987		16.7 (11.4)	5.8 (4.8)										2	HNRNPKP2-UBBP1
2	136968475	rs4954579		16.7 (11.3)	5.7 (4.7)										2	HNRNPKP2-UBBP1
2	136976255	rs882300		16.7 (11.1)	5 (4.4)										2	HNRNPKP2-UBBP1
2	136976914	rs17467077		16.7 (14)	9.7 (6.4)										2	HNRNPKP2-UBBP1
2	136976936	rs7371043		16.7 (12.2)	6.6 (5.2)										2	HNRNPKP2-UBBP1
2	136986303	rs4954580		16.7 (11.1)	5.2 (4.5)										2	HNRNPKP2-UBBP1
2	136989136	rs6430608		16.7 (11.4)	5.5 (4.7)										2	HNRNPKP2-UBBP1
2	136990327	rs4440020		16.7 (11.2)	5.3 (4.6)										2	HNRNPKP2-UBBP1
2	136998168	rs10202310		16.7 (11.2)	5.4 (4.6)										2	HNRNPKP2-UBBP1
2	136998394	rs4954585		16.7 (13.3)	8.2 (5.8)										2	HNRNPKP2-UBBP1
2	137003145	rs4075810		16.7 (12.9)	7.4 (5.5)										2	HNRNPKP2-UBBP1
2	137006198	rs6430612		16.7 (13.2)	8.1 (5.8)										2	HNRNPKP2-UBBP1
2	137007076	rs6756490		16.7 (13.4)	8.6 (6)										2	HNRNPKP2-UBBP1
2	137007943	rs7608128		16.7 (13.5)	8.7 (6)										2	HNRNPKP2-UBBP1
2	137009006	rs4477975		16.7 (13.1)	8.1 (5.8)										2	HNRNPKP2-UBBP1
2	137013525	rs4954592		16.7 (13.6)	8.9 (6.1)										2	HNRNPKP2-UBBP1
2	137013606	rs10221893		16.7 (13.4)	8.4 (5.9)										2	HNRNPKP2-UBBP1
2	137013930	rs6430614		16.7 (11.5)	5.7 (4.8)										2	HNRNPKP2-UBBP1
2	137032560	rs4389374		16.7 (11.5)	5.5 (4.7)										2	HNRNPKP2-UBBP1
2	137035789	rs13426918		16.7 (12.2)	6.6 (5.2)										2	HNRNPKP2-UBBP1
2	137035909	rs13387850		16.7 (12.3)	6.6 (5.2)										2	HNRNPKP2-UBBP1
2	137037119	rs13420371		16.7 (13.5)	8.9 (6.1)										2	HNRNPKP2-UBBP1
2	137037386	rs4954599		16.7 (13.4)	8.9 (6.1)										2	HNRNPKP2-UBBP1
2	137039230	rs10206655		16.7 (11.7)	5.6 (4.7)										2	HNRNPKP2-UBBP1
2	137039910	rs12623165		16.7 (11)											1	HNRNPKP2-UBBP1
2	137055404	rs4516492		16.7 (11.3)											1	HNRNPKP2-UBBP1
2	137057148	rs13008975		16.7 (12.4)											1	HNRNPKP2-UBBP1
2	137059906	rs10167166		16.7 (11.9)											1	HNRNPKP2-UBBP1
2	137061077	rs4954603		16.7 (10.8)											1	HNRNPKP2-UBBP1
2	137062927	rs12616701		16.7 (10.5)											1	HNRNPKP2-UBBP1
2	137065275	rs4954410		16.7 (10.7)											1	HNRNPKP2-UBBP1
2	137069775	rs6758115		16.7 (10.4)											1	HNRNPKP2-UBBP1
2	137072784	rs6745602		16.7 (10.5)											1	HNRNPKP2-UBBP1
2	137074132	rs6708702		16.7 (11)											1	HNRNPKP2-UBBP1
2	137074850	rs12465599		16.7 (10.6)											1	HNRNPKP2-UBBP1
2	137075288	rs13028760		16.7 (10.6)											1	HNRNPKP2-UBBP1
2	137076425	rs4954411		16.7 (10.1)											1	HNRNPKP2-UBBP1
2	137084682	rs13006092		16.7 (10.1)											1	UBBP1, HNRNPKP2-UBBP1
2	137084999	rs6719065		16.7 (10.4)											1	UBBP1, HNRNPKP2-UBBP1
2	137085598	rs7570134		16.7 (10.2)											1	UBBP1, HNRNPKP2-UBBP1
2	137087603	rs7589775		16.7 (9.9)											1	UBBP1, UBBP1-RN7SKP141
2	137090865	rs6739956		16.7 (9.8)											1	UBBP1, UBBP1-RN7SKP141
2	137093578	rs6430628		16.7 (8.5)											1	UBBP1-RN7SKP141
2	137102171	rs10197003		15.7 (8.2)											1	UBBP1-RN7SKP141
2	137111399	rs6740091		15.2 (8.1)											1	UBBP1-RN7SKP141
2	137112562	rs1515069		16.7 (8.4)											1	UBBP1-RN7SKP141
2	137114522	rs4528821		16.7 (8.4)											1	UBBP1-RN7SKP141
2	137114910	rs16833821		15.7 (8.3)											1	UBBP1-RN7SKP141
2	137116544	rs16833840		16.7 (8.3)											1	UBBP1-RN7SKP141
2	137120582	rs12615012		14.4 (7.9)											1	UBBP1-RN7SKP141
2	137131321	rs1849873		13.2 (7.5)											1	UBBP1-RN7SKP141
2	137137913	rs16833925		12.6 (7.3)											1	UBBP1-RN7SKP141
2	137139548	rs6738835		13 (7.4)											1	UBBP1-RN7SKP141
2	137141711	rs16833946		13.3 (7.5)											1	UBBP1-RN7SKP141
2	137146324	rs16833964		12.9 (7.4)											1	RN7SKP141, UBBP1-RN7SKP141
2	137149716	rs4588246		10.1 (6.5)											1	RN7SKP141, RN7SKP141-AC010146.2
2	137152765	rs6430636		10.1 (6.5)											1	RN7SKP141, RN7SKP141-AC010146.2
2	137155352	rs16834018		11.5 (7)											1	RN7SKP141-AC010146.2
2	137155850	rs2048756		6.5 (5.1)											1	RN7SKP141-AC010146.2
2	137159383	rs10496744		5.4 (4.6)											1	RN7SKP141-AC010146.2
2	137159866	rs635018		5.4 (4.6)											1	RN7SKP141-AC010146.2
2	137163071	rs6738782		11.9 (7.1)											1	RN7SKP141-AC010146.2
2	137163904	rs6729725		10.7 (6.7)											1	RN7SKP141-AC010146.2
2	137164476	rs9646660		10 (6.5)											1	RN7SKP141-AC010146.2
2	137166151	rs527620		9.6 (6.3)											1	RN7SKP141-AC010146.2
2	137169495	rs4954609		10 (6.5)											1	RN7SKP141-AC010146.2
2	137173367	rs12691887		9.7 (6.4)											1	RN7SKP141-AC010146.2
2	137173571	rs17382822		9.8 (6.4)											1	RN7SKP141-AC010146.2
2	137177456	rs13401318		9.7 (6.3)											1	RN7SKP141-AC010146.2
2	137178771	rs11687599		10 (6.5)											1	RN7SKP141-AC010146.2
2	137179433	rs16834111		7.7 (5.6)											1	RN7SKP141-AC010146.2
2	137182038	rs10180839		6.8 (5.2)											1	RN7SKP141-AC010146.2
2	137199326	rs603666		5.7 (4.7)											1	RN7SKP141-AC010146.2
2	137200214	rs4954614		6.3 (5)											1	RN7SKP141-AC010146.2
2	137207082	rs10496746		7.4 (5.5)											1	RN7SKP141-AC010146.2
2	137209221	rs7603072		7.4 (5.5)											1	RN7SKP141-AC010146.2
2	137210991	rs578935		7.5 (5.6)											1	RN7SKP141-AC010146.2
2	137214258	rs6753918		7.2 (5.4)											1	RN7SKP141-AC010146.2
2	137214747	rs12612658		7.2 (5.4)											1	RN7SKP141-AC010146.2
2	137219133	rs563709		7.2 (5.4)											1	RN7SKP141-AC010146.2
2	137220743	rs47150		6.8 (5.2)											1	RN7SKP141-AC010146.2
2	137221405	rs12466743		6.3 (5)											1	RN7SKP141-AC010146.2
2	137233178	rs2885003		5.4 (4.6)											1	RN7SKP141-AC010146.2
2	137241454	rs643821		5.2 (4.5)											1	RN7SKP141-AC010146.2
2	137254205	rs581054		5.3 (4.6)											1	RN7SKP141-AC010146.2
2	137259124	rs10200731		5.5 (4.7)											1	RN7SKP141-AC010146.2
2	137263270	rs16834591		5.9 (4.8)											1	RN7SKP141-AC010146.2
2	137265745	rs16834638		6 (4.9)											1	RN7SKP141-AC010146.2
2	137270625	rs10208178		5.7 (4.7)											1	RN7SKP141-AC010146.2
2	137282346	rs479300		6 (4.9)											1	RN7SKP141-AC010146.2
2	137283019	rs562370		6.7 (5.2)											1	RN7SKP141-AC010146.2
2	137283342	rs10496747		5.8 (4.8)											1	RN7SKP141-AC010146.2
2	137288459	rs881748		5.7 (4.7)											1	RN7SKP141-AC010146.2
2	137295709	rs667607		6.3 (5)											1	RN7SKP141-AC010146.2
2	137300091	rs10205768		6.9 (5.3)											1	AC010146.2, AC010146.1, RN7SKP141-AC010146.2
2	137301605	rs10496748		6.4 (5.1)											1	AC010146.2, AC010146.1, RN7SKP141-AC010146.2
2	137303302	rs7579669		6.4 (5.1)											1	AC010146.2, AC010146.1, AC010146.1-AC092786.1
2	137304516	rs1427683		6.2 (5)											1	AC010146.2, AC010146.1, AC010146.1-AC092786.1
2	137312484	rs1374109		6.9 (5.3)											1	AC010146.1-AC092786.1
2	137312731	rs766674		8.2 (5.8)											1	AC010146.1-AC092786.1
2	137314139	rs580879		8.1 (5.8)											1	AC010146.1-AC092786.1
2	137314240	rs12612204		7.7 (5.6)											1	AC010146.1-AC092786.1
2	137315739	rs12691893		7.2 (5.4)											1	AC010146.1-AC092786.1
2	137321430	rs13005339		6.8 (5.2)											1	AC010146.1-AC092786.1
2	137325995	rs11686763		6.9 (5.3)											1	AC010146.1-AC092786.1
2	137332558	rs13412518		6.9 (5.3)											1	AC010146.1-AC092786.1
2	137338721	rs934298		6.4 (5.1)											1	AC010146.1-AC092786.1
2	137340092	rs4270400		7.4 (5.5)											1	AC010146.1-AC092786.1
2	137341712	rs10193021		7.1 (5.4)											1	AC010146.1-AC092786.1
2	137342808	rs10496750		6.6 (5.1)											1	AC010146.1-AC092786.1
2	137372841	rs4954630		5.1 (4.4)											1	AC010146.1-AC092786.1
2	137382887	rs7608688		5.4 (4.6)											1	AC010146.1-AC092786.1
2	137385578	rs1374112		5.9 (4.9)											1	AC010146.1-AC092786.1
2	137389497	rs10210687		5.5 (4.7)											1	AC010146.1-AC092786.1
2	137391962	rs7576758		5.4 (4.6)											1	AC010146.1-AC092786.1
2	137405571	rs1823084		5.1 (4.5)											1	AC092786.1, AC092786.1-THSD7B
2	137406504	rs16835987		5.2 (4.5)											1	AC092786.1, AC092786.1-THSD7B
2	137406682	rs1446100		5.2 (4.5)											1	AC092786.1, AC092786.1-THSD7B
2	137434487	rs12466458		5.1 (4.5)											1	AC092786.1-THSD7B
2	137872961	rs745907												5 (4.4)	1	THSD7B
2	137872992	rs745908					5.1 (4.5)							5.3 (4.6)	2	THSD7B
2	137873347	rs892877												5.1 (4.5)	1	THSD7B
2	137874616	rs1432216												5.1 (4.5)	1	THSD7B
2	137874930	rs10490742												5 (4.4)	1	THSD7B
2	137898753	rs984295												5.1 (4.5)	1	THSD7B
2	137901019	rs16838223												5.2 (4.5)	1	THSD7B
2	137901254	rs892874		5.9 (4.9)						5 (4.4)			5.3 (4.6)	5.5 (4.7)	4	THSD7B
2	149927914	rs17347516			6 (4.9)										1	TXNP5, LYPD6B
2	155647819	rs17640676							5.1 (4.5)						1	KCNJ3
2	173290395	rs2141698											5 (4.4)		1	AC078883.4, AC104088.1-ITGA6, ITGA6
2	173292709	rs6744873											5.4 (4.6)		1	ITGA6, AC078883.4
2	176735728	rs7579376									5.2 (4.5)				1	EXTL2P1-AC016751.3
2	176736761	rs12471824									5.7 (4.8)				1	EXTL2P1-AC016751.3
2	176738540	rs12693085									5.8 (4.8)				1	EXTL2P1-AC016751.3
2	176741174	rs4972491									5.5 (4.7)				1	EXTL2P1-AC016751.3
2	177365599	rs2122013									5 (4.4)				1	AC068706.1-AC017048.1
2	177370607	rs7609112									5.6 (4.7)				1	AC017048.1, AC068706.1-AC017048.1
2	177370744	rs11679930									5.1 (4.5)				1	AC017048.1, AC068706.1-AC017048.1
2	177616426	rs13021051				5 (4.4)									1	AC092162.1
2	177622704	rs4894196				6.3 (5)									1	AC092162.1
2	177623339	rs6714936				6.3 (5)									1	AC092162.1
2	177627904	rs6705679				6.9 (5.3)									1	AC092162.1
2	177628258	rs6706063				6.5 (5.1)									1	AC092162.1
2	177628917	rs4894197				6.6 (5.2)									1	AC092162.1
2	177629485	rs17612243				6.7 (5.2)									1	AC092162.1
2	177630608	rs6758766				6.4 (5.1)									1	AC092162.1
2	177633313	rs11889984				5.7 (4.8)									1	AC092162.1
2	179240726	rs12476608											5.4 (4.6)		1	OSBPL6
2	179240924	rs12468466											5.5 (4.7)		1	OSBPL6
2	179241052	rs12468511											5.4 (4.6)		1	OSBPL6
2	179860562	rs13019215								5.3 (4.6)					1	CCDC141
2	183694499	rs7593100			5.3 (4.6)		6.4 (5.1)	7.1 (5.4)	5.2 (4.5)		5.7 (4.7)	5.3 (4.6)			6	Y_RNA, FRZB, Y_RNA-FRZB
2	183694845	rs1530056			5.4 (4.6)		6.4 (5.1)	7.1 (5.4)	5.2 (4.5)		5.9 (4.9)	5.2 (4.5)			6	Y_RNA, FRZB, Y_RNA-FRZB
2	183695449	rs288316			5.2 (4.5)		8.3 (5.9)	6.6 (5.2)			5.2 (4.5)	5.2 (4.5)			5	Y_RNA, FRZB, Y_RNA-FRZB
2	184142975	rs7573365					6.3 (5)					6.1 (4.9)			2	LIN28AP1-CACYBPP2
2	189777898	rs12474463												5.5 (4.6)	1	AC079613.1-COL3A1
2	189782047	rs11686968												6.1 (4.9)	1	AC079613.1-COL3A1
2	189782825	rs16830823												6.2 (5)	1	AC079613.1-COL3A1
2	189784930	rs17357652												6 (4.9)	1	AC079613.1-COL3A1
2	189796272	rs16830840												5.5 (4.7)	1	AC079613.1-COL3A1
2	189802107	rs17241582												5 (4.4)	1	AC079613.1-COL3A1
2	189821391	rs17292158												5.3 (4.6)	1	AC079613.1-COL3A1
2	189823392	rs12693523												7.2 (5.4)	1	AC079613.1-COL3A1
2	189829688	rs1122869												6.5 (5.1)	1	AC079613.1-COL3A1
2	189833034	rs12477499												6.7 (5.2)	1	AC079613.1-COL3A1
2	189833911	rs6434304												6.7 (5.2)	1	AC079613.1-COL3A1
2	189837995	rs17358566												5 (4.4)	1	COL3A1, MIR1245A, AC079613.1-COL3A1
2	189844000	rs1516454												5.1 (4.5)	1	MIR1245A, COL3A1
2	189847300	rs17292943												6.3 (5)	1	MIR1245A, COL3A1
2	189849773	rs3106796												7 (5.3)	1	COL3A1
2	189850694	rs10497695												6.6 (5.2)	1	COL3A1
2	189855166	rs13306275												6.7 (5.2)	1	COL3A1
2	189857993	rs12693525												6.9 (5.3)	1	COL3A1
2	189860630	rs13306267												6.8 (5.3)	1	COL3A1
2	189860657	rs13306268												6.9 (5.3)	1	COL3A1
2	189862097	rs7579903												7.2 (5.4)	1	COL3A1
2	189864080	rs1800255												5.7 (4.8)	1	COL3A1
2	189864582	rs1801184												5.7 (4.7)	1	COL3A1
2	191896054	rs3024935			5.1 (4.5)										1	STAT4, AC067945.4
2	197048768	rs11693514		5.5 (4.7)											1	STK17B-HECW2
2	197049786	rs12052865		5.4 (4.6)											1	STK17B-HECW2
2	197051708	rs10931727		5.5 (4.6)											1	STK17B-HECW2
2	197053774	rs3214010		5.5 (4.6)											1	STK17B-HECW2
2	197056124	rs17302390		5.4 (4.6)											1	HECW2, STK17B-HECW2
2	197059471	rs2889153		5.5 (4.7)											1	HECW2
2	197063250	rs16846841		5.6 (4.7)											1	HECW2
2	197065179	rs3748875		5.8 (4.8)											1	HECW2
2	197065889	rs3795921		5.7 (4.8)											1	HECW2
2	197065964	rs3820908		5.2 (4.5)											1	HECW2
2	197068127	rs17375180		7.2 (5.4)									5.1 (4.4)		2	HECW2
2	198081584	rs2697298					7.2 (5.4)								1	ANKRD44
2	198089911	rs16863365					8 (5.7)								1	ANKRD44
2	198090919	rs2697237					8.6 (6)								1	ANKRD44
2	198096952	rs7559692					8.5 (5.9)								1	ANKRD44
2	198097758	rs11902332					7.5 (5.5)								1	ANKRD44
2	198108977	rs2712885					6.4 (5.1)								1	ANKRD44
2	198120197	rs6434921					6.6 (5.2)								1	ANKRD44-IT1, ANKRD44
2	198129370	rs7580108					7.8 (5.6)								1	ATP5G2P3, ANKRD44-IT1, ANKRD44
2	198132572	rs12621811					8.5 (5.9)								1	ATP5G2P3, ANKRD44-IT1, ANKRD44
2	198132601	rs1318141					10 (6.5)								1	ATP5G2P3, ANKRD44-IT1, ANKRD44
2	198135412	rs2712867					6.9 (5.3)								1	ANKRD44-IT1, ANKRD44
2	206813228	rs4675571												5.3 (4.6)	1	AC007679.1, RN7SKP178-AC007679.1
2	206822771	rs10179924		7.2 (5.4)											1	AC007679.1-AC007679.3
2	206824322	rs7592024		6.3 (5)											1	AC007679.1-AC007679.3
2	206824722	rs13032812		5.3 (4.6)											1	AC007679.1-AC007679.3
2	211657098	rs10205894				5 (4.4)									1	CPS1-RP11-212J19.1
2	211657226	rs10195020				5.1 (4.5)									1	CPS1-RP11-212J19.1
2	227550091	rs6730045		5.6 (4.7)											1	MIR5702-IRS1
2	227553794	rs7574538		6.3 (5)						6.7 (5.2)					2	MIR5702-IRS1
2	227555875	rs10427370		6.9 (5.3)						7.2 (5.4)					2	MIR5702-IRS1
2	227556383	rs10933153		7.3 (5.4)						7.6 (5.6)					2	MIR5702-IRS1
2	227558737	rs17201100		8 (5.7)						7.9 (5.7)					2	MIR5702-IRS1
2	227559317	rs12185555		8.8 (6)						8.6 (6)		5.2 (4.5)		5.3 (4.6)	4	MIR5702-IRS1
2	227559414	rs12185556								6 (4.9)					1	MIR5702-IRS1
2	235673205	rs7563078						5.5 (4.7)							1	ARL4C-AC010148.1
2	235673464	rs4614878						5 (4.4)							1	ARL4C-AC010148.1
2	235673539	rs7602550						5 (4.4)							1	ARL4C-AC010148.1
2	235673638	rs4233613						5 (4.4)							1	ARL4C-AC010148.1
2	235704072	rs4663507						5.2 (4.5)							1	ARL4C-AC010148.1
2	235704447	rs6431302						6.3 (5)							1	ARL4C-AC010148.1
2	235707172	rs11692799						5.4 (4.6)							1	ARL4C-AC010148.1
2	235708742	rs4233615						5.6 (4.7)							1	ARL4C-AC010148.1
2	235709572	rs4487050						5 (4.4)							1	ARL4C-AC010148.1
2	237585368	rs2720107		6.7 (5.2)			5.6 (4.7)			5 (4.4)		6.1 (4.9)			4	ACKR3-AC011286.1
2	237586032	rs12613625		6 (4.9)			5.1 (4.5)	5.5 (4.7)				5.9 (4.8)			4	ACKR3-AC011286.1
2	237590339	rs2720100		5.2 (4.5)				5.1 (4.4)				5.3 (4.6)			3	ACKR3-AC011286.1
2	237592752	rs11889670		5.8 (4.8)				6.3 (5)		5 (4.4)		6.5 (5.1)			4	ACKR3-AC011286.1
2	237594511	rs1105711		8.7 (6)			6.1 (4.9)	6.9 (5.3)	5.1 (4.5)	5.9 (4.8)		8.1 (5.8)		5.7 (4.7)	7	ACKR3-AC011286.1
2	237595384	rs2720099		9.3 (6.2)			6.8 (5.2)	8.1 (5.8)	6.5 (5.1)	7.1 (5.4)		10 (6.5)		6.4 (5.1)	7	ACKR3-AC011286.1
2	237595867	rs1869091		8 (5.7)			5.8 (4.8)	7.6 (5.6)	6 (4.9)					5.1 (4.5)	5	ACKR3-AC011286.1
2	237597846	rs2720098		6.2 (5)				6.7 (5.2)				6.7 (5.2)			3	ACKR3-AC011286.1
3	2426632	rs9854419						5.7 (4.8)			7.3 (5.4)				2	CNTN4
3	6425168	rs156166										5.4 (4.6)			1	AC026167.1-AC069277.2
3	12493347	rs9855622				5 (4.4)									1	PPARG-TSEN2
3	12494794	rs2249407				5.6 (4.7)									1	PPARG-TSEN2
3	12496461	rs9872031				5 (4.4)									1	PPARG-TSEN2
3	14817654	rs853334							6.5 (5.1)						1	C3orf20, C3orf20-RP11-95M5.1
3	43797458	rs17255655												5 (4.4)	1	ABHD5-RP4-672N11.1
3	43801941	rs13100389												5 (4.4)	1	ABHD5-RP4-672N11.1
3	43807124	rs7622411												5.3 (4.5)	1	ABHD5-RP4-672N11.1
3	44917850	rs17076998				5.2 (4.5)									1	KIF15, TGM4
3	44940413	rs1109412				5 (4.4)									1	RP11-272D20.2, TGM4
3	44942121	rs4682756				5.1 (4.5)									1	TGM4, RP11-272D20.2
3	44943389	rs1995641				5.1 (4.5)									1	TGM4, RP11-272D20.2
3	44945740	rs937833				5.1 (4.4)									1	RP11-272D20.2, TGM4
3	45016919	rs17632716				5.2 (4.5)									1	ZDHHC3, EXOSC7
3	45017905	rs6441874				5.4 (4.6)									1	EXOSC7, ZDHHC3
3	45077123	rs13963				5 (4.4)									1	CLEC3B, RNU5B-3P, EXOSC7
3	45083928	rs10514712				5.9 (4.9)									1	CLEC3B-CDCP1
3	45092806	rs4323037				5.4 (4.6)									1	CLEC3B-CDCP1
3	45096013	rs1520077				5.8 (4.8)									1	CLEC3B-CDCP1
3	45097509	rs7618668				5.7 (4.8)									1	CLEC3B-CDCP1
3	45101804	rs4683033				5.8 (4.8)									1	CLEC3B-CDCP1
3	45108163	rs939313				6.5 (5.1)									1	CLEC3B-CDCP1
3	45111239	rs11130043				6.6 (5.1)									1	CLEC3B-CDCP1
3	45114302	rs12635851				7.2 (5.4)									1	CLEC3B-CDCP1
3	45120140	rs6801821				7.4 (5.5)									1	CDCP1, CLEC3B-CDCP1
3	45124169	rs11063				8 (5.7)									1	CDCP1
3	45124371	rs9882305				8.2 (5.8)									1	CDCP1
3	45125566	rs4682765				8.3 (5.9)									1	CDCP1
3	45125720	rs4683038				9.6 (6.3)									1	CDCP1
3	45125780	rs9863819				9.3 (6.2)									1	CDCP1
3	45126558	rs2176804				9.2 (6.2)									1	CDCP1
3	45130725	rs7618923				10.1 (6.5)									1	CDCP1
3	45131902	rs11928049				11.1 (6.8)					5.6 (4.7)				2	CDCP1
3	45131916	rs11916758				10.5 (6.6)					5.2 (4.5)				2	CDCP1
3	45137087	rs2037358				9.5 (6.3)					5.3 (4.6)				2	CDCP1
3	45139101	rs6775113				10.1 (6.5)					5.9 (4.9)				2	CDCP1
3	45140266	rs1079472				9 (6.1)					5.6 (4.7)				2	CDCP1
3	45145019	rs4579052				5.2 (4.5)									1	CDCP1
3	45148674	rs6779858				6 (4.9)					6 (4.9)				2	CDCP1
3	107345012	rs9836754				5.4 (4.6)									1	BBX
3	107382402	rs329925				5.1 (4.5)									1	BBX
3	107385910	rs16853756				5.6 (4.7)									1	BBX
3	107386894	rs329923				5.4 (4.6)									1	BBX
3	107398611	rs6779452				5.8 (4.8)									1	BBX
3	107399129	rs6782394				6 (4.9)									1	BBX
3	107401605	rs1021504				5.7 (4.7)									1	BBX
3	107401883	rs9848674				5.5 (4.7)									1	BBX
3	107464170	rs11710737				5.4 (4.6)									1	BBX
3	107466411	rs13066717				5.5 (4.7)									1	BBX
3	107473614	rs10804463				5.4 (4.6)									1	BBX
3	107479754	rs1403774				5.8 (4.8)									1	BBX
3	107482638	rs13069015				6.2 (5)									1	BBX
3	107489399	rs6802705				6.1 (5)									1	BBX
3	107489754	rs13324371				5.7 (4.7)									1	BBX
3	107494345	rs9871235				5.3 (4.6)									1	BBX
3	107507776	rs9839178				5.5 (4.7)									1	BBX
3	107513782	rs11714512				6 (4.9)									1	BBX
3	107516847	rs7634587				5.4 (4.6)									1	BBX
3	107555466	rs10933916				6.2 (5)									1	LINC00635, BBX-LINC00635
3	107563796	rs10460810				5.8 (4.8)									1	LINC00635
3	107567130	rs10933917				5.9 (4.9)									1	LINC00635
3	107570882	rs1897496				6.3 (5)									1	LINC00635
3	107575074	rs9852257				6.2 (5)									1	LINC00635
3	107576916	rs13097121				5.5 (4.7)									1	LINC00635
3	107585300	rs2099308				5.5 (4.6)									1	LINC00635
3	107589551	rs6789170				5.7 (4.8)									1	LINC00635
3	107591015	rs4404444				6.7 (5.2)									1	LINC00635
3	107592185	rs11707950				6.4 (5.1)									1	LINC00635
3	107594886	rs1991783				6.7 (5.2)									1	LINC00635
3	107596954	rs6773129				6.4 (5.1)									1	LINC00635
3	107599953	rs10933921				5.7 (4.8)									1	LINC00635, LINC00636
3	107722014	rs9828514				5.4 (4.6)									1	LINC00636-CD47
3	107725831	rs1866001				5.8 (4.8)									1	LINC00636-CD47
3	107732083	rs696375				5.1 (4.5)									1	LINC00636-CD47
3	113947863	rs1503673												5 (4.4)	1	RP11-553L6.3, RP11-553L6.2
3	121319824	rs6775899				5.1 (4.4)									1	FBXO40
3	121320486	rs4676736				5.7 (4.8)									1	FBXO40
3	121322384	rs7636922				5.6 (4.7)									1	FBXO40
3	121323465	rs6808258				5.7 (4.8)									1	FBXO40
3	121324643	rs1464099				5.8 (4.8)									1	FBXO40
3	121324957	rs17691111				5.7 (4.8)									1	FBXO40
3	121327184	rs6773252				5.5 (4.7)									1	FBXO40
3	121329372	rs12491882				5.8 (4.8)									1	FBXO40
3	121335146	rs938391				5.2 (4.5)									1	FBXO40
3	128162235	rs12491486			6.2 (5)					7.9 (5.7)				6 (4.9)	3	EEFSEC-DNAJB8
3	128163890	rs9855048			5.6 (4.7)					7 (5.3)				5.5 (4.7)	3	EEFSEC-DNAJB8
3	128168267	rs13061811		7 (5.3)	9.9 (6.4)					10.7 (6.7)				7.5 (5.5)	4	EEFSEC-DNAJB8
3	128168298	rs6781634		8.6 (5.9)	12.5 (7.3)		5.2 (4.5)			13.2 (7.5)			5.6 (4.7)	9.4 (6.2)	6	EEFSEC-DNAJB8
3	128169862	rs2659703		7.8 (5.6)	12.2 (7.2)		5.2 (4.5)			12.9 (7.4)			5.7 (4.7)	8.8 (6)	6	EEFSEC-DNAJB8
3	128170341	rs2953130		7.3 (5.5)	11.5 (7)					12.2 (7.2)			5.2 (4.5)	8.2 (5.8)	5	EEFSEC-DNAJB8
3	128172058	rs4857895		7.4 (5.5)	11.7 (7)					12.3 (7.2)			5.1 (4.5)	8.3 (5.9)	5	EEFSEC-DNAJB8
3	128172844	rs2001309		6.3 (5)	10.6 (6.7)		5 (4.4)			11.3 (6.9)				7.9 (5.7)	5	EEFSEC-DNAJB8
3	128174018	rs9880311		5.1 (4.5)	10.4 (6.6)		5 (4.4)			11.1 (6.8)				7.8 (5.6)	5	EEFSEC-DNAJB8
3	128174742	rs11713004			10 (6.5)					10.7 (6.7)				7.5 (5.5)	3	EEFSEC-DNAJB8
3	128177123	rs9850678			10.1 (6.5)					10.8 (6.7)				7.5 (5.5)	3	DNAJB8, EEFSEC-DNAJB8
3	128177991	rs2659694			7.5 (5.5)					10.2 (6.5)				7.1 (5.4)	3	DNAJB8-AS1, DNAJB8, EEFSEC-DNAJB8
3	128182074	rs2981026			7.4 (5.5)					10.8 (6.7)				8 (5.7)	3	DNAJB8, DNAJB8-AS1
3	128182378	rs13071640			6.3 (5)					11.6 (7)				7.6 (5.6)	3	DNAJB8, DNAJB8-AS1
3	128185399	rs11713343								6.7 (5.2)				6.5 (5.1)	2	DNAJB8, DNAJB8-AS1
3	128185532	rs12634139								6.8 (5.3)				6.5 (5.1)	2	DNAJB8, DNAJB8-AS1
3	128188343	rs2981013								7.5 (5.5)				7.2 (5.4)	2	DNAJB8, DNAJB8-AS1
3	128189572	rs2953128			5.8 (4.8)		5 (4.4)			9.8 (6.4)				9.8 (6.4)	4	DNAJB8, DNAJB8-AS1
3	128190941	rs7431368			5 (4.4)					8.4 (5.9)				9.2 (6.2)	3	DNAJB8, DNAJB8-AS1
3	128192653	rs10934854			5.3 (4.5)					9.2 (6.2)				9.7 (6.4)	3	DNAJB8-AS1, DNAJB8-AS1-GATA2
3	128192862	rs10934856								6.5 (5.1)				9.1 (6.1)	2	DNAJB8-AS1, DNAJB8-AS1-GATA2
3	135238918	rs9868429												5 (4.4)	1	RP11-657O9.1-U8
3	135268608	rs9826153											5.1 (4.5)	5.7 (4.7)	2	RP11-657O9.1-U8
3	135269091	rs1502174												6.6 (5.2)	1	RP11-657O9.1-U8
3	135270611	rs9289494												6.7 (5.2)	1	RP11-657O9.1-U8
3	135274692	rs9840594										5.9 (4.9)	6 (4.9)	9.2 (6.2)	3	RP11-657O9.1-U8
3	135274861	rs6771993											5.3 (4.5)	8.3 (5.9)	2	RP11-657O9.1-U8
3	135275666	rs10512956												7.8 (5.6)	1	RP11-657O9.1-U8
3	135275693	rs10935172											5.1 (4.4)	8.5 (5.9)	2	RP11-657O9.1-U8
3	135276133	rs9289495												7.7 (5.6)	1	RP11-657O9.1-U8
3	135276559	rs9878270												7.7 (5.6)	1	RP11-657O9.1-U8
3	135276789	rs1540734												6.6 (5.2)	1	RP11-657O9.1-U8
3	135278405	rs6770007												6.2 (5)	1	RP11-657O9.1-U8
3	135280770	rs6439578												6.9 (5.3)	1	RP11-657O9.1-U8
3	135281668	rs7612415												7.5 (5.5)	1	RP11-657O9.1-U8
3	135282024	rs9833932												6.1 (4.9)	1	RP11-657O9.1-U8
3	135283689	rs13094401												6.1 (4.9)	1	RP11-657O9.1-U8
3	135283812	rs13095064												6.5 (5.1)	1	RP11-657O9.1-U8
3	135283979	rs16843144												5.3 (4.6)	1	RP11-657O9.1-U8
3	142555228	rs13092560					5.3 (4.6)								1	PCOLCE2
3	145518144	rs11709200						5.1 (4.5)							1	GM2AP1-RPL21P39
3	145519571	rs9831692						5.4 (4.6)							1	GM2AP1-RPL21P39
3	145520589	rs9817311						5.3 (4.6)							1	GM2AP1-RPL21P39
3	145522384	rs9864901						5.2 (4.5)							1	GM2AP1-RPL21P39
3	145524923	rs9814478						5.6 (4.7)							1	GM2AP1-RPL21P39
3	153497897	rs1524543			5.2 (4.5)										1	RP11-23D24.2
3	170178305	rs2287490								5.2 (4.5)					1	SLC7A14, CLDN11
3	170179621	rs4955730								5.2 (4.5)					1	SLC7A14, CLDN11
3	170179772	rs12633223		5.9 (4.8)						7.2 (5.4)					2	SLC7A14, CLDN11
3	170180004	rs13077794		5.6 (4.7)						6.9 (5.3)					2	SLC7A14, CLDN11
3	170180811	rs16855088								5.9 (4.9)					1	SLC7A14, CLDN11
3	178968634	rs7645550			5.2 (4.5)										1	KCNMB3
3	178969107	rs1183319			5.7 (4.7)										1	KCNMB3
3	178970010	rs1170673			5.4 (4.6)										1	KCNMB3
3	178975408	rs10804876			8.5 (5.9)										1	LRRFIP1P1, KCNMB3
3	178976699	rs7648422			8.3 (5.8)										1	LRRFIP1P1, KCNMB3
3	178977074	rs10936996			8.1 (5.8)										1	KCNMB3, LRRFIP1P1
3	178982493	rs4854984			7.7 (5.6)										1	LRRFIP1P1, KCNMB3
3	178982869	rs1468923			8.1 (5.8)										1	LRRFIP1P1, KCNMB3
3	178985197	rs10936997			9.9 (6.4)										1	KCNMB3, KCNMB3-ZNF639
3	178988564	rs6781173			10.9 (6.8)										1	KCNMB3, KCNMB3-ZNF639
3	178988701	rs1861803			11 (6.8)										1	KCNMB3, KCNMB3-ZNF639
3	178991951	rs13076233			9.9 (6.4)										1	KCNMB3-ZNF639
3	178995657	rs9813206			7.8 (5.6)										1	KCNMB3-ZNF639
3	178996626	rs9856476			8 (5.7)										1	KCNMB3-ZNF639
3	178997778	rs4854991			7 (5.3)										1	KCNMB3-ZNF639
3	179005976	rs6443636			5 (4.4)										1	KCNMB3-ZNF639
3	179010761	rs6807729			5.2 (4.5)										1	KCNMB3-ZNF639
3	179013860	rs7628077			6 (4.9)										1	KCNMB3-ZNF639
3	179015775	rs6776229			6.1 (4.9)										1	KCNMB3-ZNF639
3	179017949	rs9834223			5 (4.4)										1	KCNMB3-ZNF639
3	183194726	rs2971460											5 (4.4)		1	RP11-393B14.2-KLHL6
3	183195708	rs2686423											5.1 (4.5)		1	RP11-393B14.2-KLHL6
3	183195991	rs2971459											5.1 (4.5)		1	RP11-393B14.2-KLHL6
3	183196803	rs869023											5.1 (4.5)		1	RP11-393B14.2-KLHL6
3	183197823	rs6793484											5.2 (4.5)		1	RP11-393B14.2-KLHL6
3	183198269	rs7638522											5.2 (4.5)		1	RP11-393B14.2-KLHL6
3	183199517	rs7630096											5.4 (4.6)		1	RP11-393B14.2-KLHL6
3	183203034	rs1879784											6.4 (5.1)	5.2 (4.5)	2	KLHL6, RP11-393B14.2-KLHL6
3	183203289	rs11923573											6.7 (5.2)	5.2 (4.5)	2	KLHL6, RP11-393B14.2-KLHL6
3	183203603	rs872426											6.7 (5.2)	5.2 (4.5)	2	KLHL6, RP11-393B14.2-KLHL6
3	183204923	rs17543340											7.4 (5.5)	5.8 (4.8)	2	KLHL6, RP11-393B14.2-KLHL6
3	183204997	rs906721											6.3 (5)	5 (4.4)	2	KLHL6, RP11-393B14.2-KLHL6
4	3447243	rs16844383												5 (4.4)	1	HGFAC
4	7534603	rs6812745					5.9 (4.8)								1	SORCS2
4	7535214	rs6446607				5.1 (4.5)	6.2 (5)								2	SORCS2
4	11414037	rs224463										5.1 (4.5)			1	RNA5SP156, HS3ST1
4	11415299	rs17423205										5.7 (4.8)			1	RNA5SP156, HS3ST1
4	11416758	rs17488994										5.8 (4.8)			1	RNA5SP156, HS3ST1
4	11417512	rs10939293										6.6 (5.2)			1	RNA5SP156, HS3ST1
4	11418534	rs16881554										5.6 (4.7)			1	RNA5SP156, HS3ST1
4	11419617	rs13135853										6 (4.9)			1	RNA5SP156, HS3ST1
4	28315343	rs4267724						5.4 (4.6)							1	AC007106.1-RP11-180C1.1
4	28319636	rs13137916						5.5 (4.6)							1	AC007106.1-RP11-180C1.1
4	28352417	rs10517141						5 (4.4)							1	AC007106.1-RP11-180C1.1
4	28353949	rs12649612							5.1 (4.5)						1	AC007106.1-RP11-180C1.1
4	28360614	rs10939207						5 (4.4)							1	RP11-180C1.1, AC007106.1-RP11-180C1.1
4	28378505	rs16880558							5 (4.4)						1	RP11-180C1.1
4	28378795	rs664330						6.1 (4.9)	5.9 (4.8)						2	RP11-180C1.1
4	28378913	rs16880561						5.5 (4.7)	5.2 (4.5)						2	RP11-180C1.1
4	28379146	rs7697734						5.8 (4.8)	5.7 (4.7)						2	RP11-180C1.1
4	28379401	rs1282883						5.2 (4.5)	5 (4.4)						2	RP11-180C1.1
4	28737881	rs2047033							5 (4.4)						1	RN7SL101P-MESTP3
4	28752932	rs9997604							5.1 (4.5)						1	RN7SL101P-MESTP3
4	28795213	rs9991797						5.1 (4.5)	5.6 (4.7)						2	RN7SL101P-MESTP3
4	28795323	rs6813605							5.9 (4.9)						1	RN7SL101P-MESTP3
4	28795758	rs2131464						5.5 (4.6)	6 (4.9)						2	RN7SL101P-MESTP3
4	28796401	rs12499758						5.3 (4.6)	5.9 (4.8)						2	RN7SL101P-MESTP3
4	28797388	rs4234998						5 (4.4)							1	RN7SL101P-MESTP3
4	28799523	rs13106844						5 (4.4)	5.5 (4.7)						2	RN7SL101P-MESTP3
4	28815914	rs1602798							5.4 (4.6)						1	RN7SL101P-MESTP3
4	28816220	rs7349599						5.3 (4.6)							1	RN7SL101P-MESTP3
4	28821006	rs6844183						5 (4.4)	5.6 (4.7)						2	MESTP3, RN7SL101P-MESTP3
4	28826217	rs1873861						5.2 (4.5)	5.7 (4.7)						2	MESTP3, MESTP3-RP11-292B1.2
4	28829163	rs11942403						5 (4.4)	5.5 (4.7)						2	MESTP3, MESTP3-RP11-292B1.2
4	28831319	rs6843375						5.1 (4.5)	5.7 (4.7)						2	MESTP3-RP11-292B1.2
4	28831639	rs16881070						6.5 (5.1)	7.2 (5.4)						2	MESTP3-RP11-292B1.2
4	28832388	rs6850240						7.8 (5.6)	8.5 (5.9)		5.3 (4.6)				3	MESTP3-RP11-292B1.2
4	28832545	rs6850637						7.9 (5.7)	8.7 (6)		5.4 (4.6)				3	MESTP3-RP11-292B1.2
4	28832740	rs17653404									5.6 (4.7)				1	MESTP3-RP11-292B1.2
4	28832788	rs6833159						8 (5.7)	8.8 (6)		5.5 (4.7)				3	MESTP3-RP11-292B1.2
4	28833274	rs2029669						7.9 (5.7)	8.7 (6)		5.4 (4.6)				3	MESTP3-RP11-292B1.2
4	28834160	rs1493164						7.3 (5.4)	8 (5.7)						2	MESTP3-RP11-292B1.2
4	28838826	rs2047028						6.8 (5.2)	7.5 (5.5)						2	MESTP3-RP11-292B1.2
4	28841188	rs11937670						6.8 (5.3)	7.5 (5.5)						2	MESTP3-RP11-292B1.2
4	28843468	rs4441746						6.9 (5.3)	7.5 (5.5)						2	MESTP3-RP11-292B1.2
4	28845331	rs7661449						7 (5.3)	7.8 (5.6)						2	MESTP3-RP11-292B1.2
4	28850524	rs7695045						7 (5.3)	7.7 (5.6)						2	MESTP3-RP11-292B1.2
4	28851586	rs12645808						6 (4.9)	6.9 (5.3)						2	MESTP3-RP11-292B1.2
4	28863159	rs7698028						6.1 (4.9)	6.9 (5.3)						2	MESTP3-RP11-292B1.2
4	28865191	rs7438460						5.4 (4.6)	6.2 (5)						2	MESTP3-RP11-292B1.2
4	28866526	rs7661966						5.7 (4.8)	6.6 (5.2)						2	MESTP3-RP11-292B1.2
4	28872833	rs10049756							5.3 (4.6)						1	MESTP3-RP11-292B1.2
4	28887284	rs7658708							5.6 (4.7)						1	MESTP3-RP11-292B1.2
4	28895078	rs10805281						6.1 (4.9)	6.8 (5.2)						2	MESTP3-RP11-292B1.2
4	28901589	rs12647787							5 (4.4)						1	MESTP3-RP11-292B1.2
4	28920120	rs1344017							5.3 (4.6)						1	MESTP3-RP11-292B1.2
4	28921523	rs13112132							5.3 (4.6)						1	MESTP3-RP11-292B1.2
4	28922949	rs4692065							6.4 (5.1)						1	MESTP3-RP11-292B1.2
4	28923633	rs1402492							6.2 (5)						1	MESTP3-RP11-292B1.2
4	28928041	rs1402499							8.4 (5.9)						1	MESTP3-RP11-292B1.2
4	28932131	rs2222357							9.7 (6.3)						1	MESTP3-RP11-292B1.2
4	28933593	rs12642441							10.2 (6.5)						1	MESTP3-RP11-292B1.2
4	28935317	rs4326073				5.2 (4.5)			10 (6.5)						2	MESTP3-RP11-292B1.2
4	28936849	rs1402504							5.6 (4.7)						1	MESTP3-RP11-292B1.2
4	100325630	rs1348276				5.7 (4.8)									1	ADH1C-ADH7
4	100326403	rs1442490				5.8 (4.8)									1	ADH1C-ADH7
4	100327803	rs994771				5.6 (4.7)									1	ADH1C-ADH7
4	100330309	rs284792				5.4 (4.6)									1	ADH7, ADH1C-ADH7
4	100333267	rs729147				6 (4.9)									1	ADH7, ADH1C-ADH7
4	100333556	rs284787				5.5 (4.7)									1	ADH7
4	100333932	rs3805331				5.5 (4.7)									1	ADH7
4	100334943	rs4147553				5.3 (4.6)									1	ADH7
4	100335586	rs284785				5.5 (4.7)									1	ADH7
4	106032945	rs2214409						5.1 (4.5)							1	RP11-556I14.1
4	106482887	rs6533209						5.2 (4.5)							1	ARHGEF38, ARHGEF38-IT1
4	106483327	rs6533210						5.3 (4.5)							1	ARHGEF38, ARHGEF38-IT1
4	106485194	rs10433994					5.4 (4.6)	6.6 (5.2)		5.6 (4.7)	5.2 (4.5)	6 (4.9)	6.6 (5.2)		6	ARHGEF38, ARHGEF38-IT1
4	106485474	rs11097894					5.3 (4.5)	6.5 (5.1)		5.4 (4.6)	5.1 (4.5)	5.8 (4.8)	6.4 (5.1)		6	ARHGEF38, ARHGEF38-IT1
4	106485745	rs6813330					5 (4.4)	5.9 (4.8)				5.5 (4.7)	5.7 (4.7)		4	ARHGEF38, ARHGEF38-IT1
4	106485836	rs6533212						5.1 (4.5)							1	ARHGEF38, ARHGEF38-IT1
4	106698892	rs2553449											5.2 (4.5)		1	GSTCD, INTS12, RP11-45L9.1
4	113246438	rs17044418												5.6 (4.7)	1	ALPK1
4	113246972	rs2351451												5.2 (4.5)	1	ALPK1
4	121395169	rs843596												7.2 (5.4)	1	RP11-679C8.2-RP11-501E14.1
4	121396721	rs7697117												6.4 (5.1)	1	RP11-679C8.2-RP11-501E14.1
4	121397402	rs12501789												6.1 (4.9)	1	RP11-679C8.2-RP11-501E14.1
4	121402735	rs17339087												6.8 (5.2)	1	RP11-679C8.2-RP11-501E14.1
4	121403974	rs4833161												5.4 (4.6)	1	RP11-679C8.2-RP11-501E14.1
4	121426884	rs843605												5.3 (4.6)	1	RP11-679C8.2-RP11-501E14.1
4	122900529	rs13109219							5.9 (4.8)						1	TRPC3-AC097533.1
4	122902084	rs9999992					5.3 (4.5)		6 (4.9)						2	TRPC3-AC097533.1
4	122903090	rs11098653							5.3 (4.6)						1	TRPC3-AC097533.1
4	123581235	rs6844999												5.3 (4.6)	1	IL21-AS1
4	124319144	rs300569												5.3 (4.5)	1	SPRY1
4	124320924	rs300572												5.3 (4.6)	1	SPRY1
4	124323738	rs300574												5.2 (4.5)	1	SPRY1
4	130140333	rs1699376											5.1 (4.5)		1	RP11-378N18.1-RP11-419L4.1
4	168472046	rs7668194		6.2 (5)											1	RN7SL776P-PHBP14
4	168472510	rs1878685		5.3 (4.6)											1	RN7SL776P-PHBP14
4	171312561	rs2141473												6.3 (5)	1	RP11-789C1.2-RP11-796L2.1
4	171318582	rs1919506												6.1 (4.9)	1	RP11-789C1.2-RP11-796L2.1
4	171327181	rs7670352												6 (4.9)	1	RP11-789C1.2-RP11-796L2.1
4	171339965	rs2612406												5 (4.4)	1	RP11-789C1.2-RP11-796L2.1
4	171340897	rs1609380												5.1 (4.5)	1	RP11-789C1.2-RP11-796L2.1
5	7859434	rs1046014										5 (4.4)			1	FASTKD3, MTRR
5	7860404	rs162024										6.7 (5.2)			1	FASTKD3, MTRR
5	7861638	rs162027								5 (4.4)		8.5 (5.9)			2	FASTKD3, MTRR
5	7861985	rs2307116										8.1 (5.8)			1	MTRR, FASTKD3
5	7862926	rs3733784										6.8 (5.2)			1	FASTKD3, MTRR
5	7865891	rs16879258										6.2 (5)			1	MTRR, FASTKD3
5	7868030	rs2966952										5.7 (4.7)			1	MTRR, FASTKD3
5	7870973	rs1801394										5 (4.4)			1	MTRR, FASTKD3
5	7874424	rs13181011										5.2 (4.5)			1	MTRR
5	7875963	rs7730643								5.1 (4.5)		6.3 (5)			2	MTRR
5	7876288	rs326121			5.8 (4.8)										1	MTRR
5	7876315	rs3776467			6.3 (5)					5.1 (4.5)		6.5 (5.1)			3	MTRR
5	36656718	rs4869682												5.9 (4.8)	1	SLC1A3
5	36659084	rs4869685												5.2 (4.5)	1	SLC1A3
5	36662361	rs16903252												5.1 (4.4)	1	CTD-2353F22.1, SLC1A3
5	36666071	rs930072												5 (4.4)	1	SLC1A3, CTD-2353F22.1
5	36668022	rs3776585												5.3 (4.6)	1	SLC1A3, CTD-2353F22.1
5	36673912	rs2303715												5 (4.4)	1	SLC1A3, CTD-2353F22.1
5	36676161	rs1549627												5.5 (4.7)	1	SLC1A3, CTD-2353F22.1
5	36678275	rs2301066												5.6 (4.7)	1	SLC1A3, CTD-2353F22.1
5	36678540	rs2301068												5.1 (4.5)	1	SLC1A3, CTD-2353F22.1
5	37892725	rs1363926					6.8 (5.2)								1	GDNF-AS1-CTD-2194L12.2
5	37892952	rs1895435					7.3 (5.5)								1	GDNF-AS1-CTD-2194L12.2
5	37894278	rs2910739					6.8 (5.2)								1	GDNF-AS1-CTD-2194L12.2
5	37897449	rs2973093					7.2 (5.4)								1	CTD-2194L12.2, GDNF-AS1-CTD-2194L12.2
5	37898176	rs2910737					6.2 (5)								1	CTD-2194L12.2, GDNF-AS1-CTD-2194L12.2
5	60936296	rs7715669						5.6 (4.7)						12.3 (7.2)	2	C5orf64
5	60936935	rs1867732						6.7 (5.2)	6.1 (4.9)					7.4 (5.5)	3	C5orf64
5	62031426	rs7723751					5.1 (4.5)								1	IPO11-ISCA1P1
5	62035429	rs4487447					5 (4.4)								1	IPO11-ISCA1P1
5	66798668	rs13357663	5.3 (4.6)												1	RP11-434D9.1
5	73111815	rs13359267		5.5 (4.7)											1	ARHGEF28
5	73111953	rs11745883		5.8 (4.8)											1	ARHGEF28
5	73112348	rs6868665		5.8 (4.8)											1	ARHGEF28
5	73113732	rs1038559		5.7 (4.7)											1	ARHGEF28
5	73114769	rs6860016		5.2 (4.5)											1	ARHGEF28
5	73115001	rs7705309		5.4 (4.6)											1	ARHGEF28
5	73142296	rs2973571		5.3 (4.6)											1	ARHGEF28
5	73142380	rs13161779		5.1 (4.5)											1	ARHGEF28
5	73144010	rs6897754		5.1 (4.4)											1	ARHGEF28
5	73144845	rs2973568		5.4 (4.6)											1	ARHGEF28
5	73146026	rs2973567		5.3 (4.6)											1	ARHGEF28
5	73148294	rs9637820		5.2 (4.5)											1	ARHGEF28
5	80231585	rs12513906		5.6 (4.7)											1	MSH3-CTC-459I6.1
5	80482875	rs7718438										5.1 (4.4)			1	RASGRF2
5	80651829	rs10053334							5.3 (4.6)						1	ACOT12
5	80653460	rs7717804							5.1 (4.5)						1	ACOT12
5	80655266	rs4703517							5 (4.4)						1	ACOT12
5	80655709	rs13163821								5.6 (4.7)					1	ACOT12
5	80657689	rs10040901							5.1 (4.5)						1	ACOT12
5	87840688	rs992623		5 (4.4)											1	LINC00461
5	87854395	rs4916723		5.4 (4.6)											1	LINC00461
5	87855496	rs918427		5.8 (4.8)									5 (4.4)		2	LINC00461
5	87870166	rs10063429		6.1 (4.9)											1	LINC00461
5	115831305	rs32973					6.9 (5.3)			6.1 (4.9)		5.2 (4.5)		6.7 (5.2)	4	CTB-118N6.3, SEMA6A
5	115831330	rs2287686					5.1 (4.4)			6.8 (5.3)				5.4 (4.6)	3	CTB-118N6.3, SEMA6A
5	115831574	rs1991504								6.2 (5)					1	CTB-118N6.3, SEMA6A
5	117336746	rs2900110				5.2 (4.5)									1	CTD-3179P9.1
5	117695003	rs6882527				5.1 (4.5)									1	CTD-3179P9.2-CTD-2281M20.1
5	117698479	rs7701305				5.1 (4.5)									1	CTD-3179P9.2-CTD-2281M20.1
5	117701230	rs7736991				5.4 (4.6)									1	CTD-3179P9.2-CTD-2281M20.1
5	117701468	rs7445762				5.3 (4.6)									1	CTD-3179P9.2-CTD-2281M20.1
5	117754697	rs9327072				5 (4.4)									1	CTD-3179P9.2-CTD-2281M20.1
5	117795324	rs12719243				5.6 (4.7)									1	CTD-3179P9.2-CTD-2281M20.1
5	117795654	rs10046044				5.6 (4.7)									1	CTD-3179P9.2-CTD-2281M20.1
5	117799807	rs6885949				5.6 (4.7)									1	CTD-2281M20.1, CTD-3179P9.2-CTD-2281M20.1
5	117805637	rs4073021				5.3 (4.6)									1	CTD-2281M20.1
5	117810106	rs9327074				5.1 (4.5)									1	CTD-2281M20.1
5	117825449	rs12109441				5 (4.4)									1	CTD-2281M20.1
5	117891968	rs1012695				5.2 (4.5)									1	CTD-2281M20.1
5	117893138	rs7737007				5.1 (4.5)									1	CTD-2281M20.1
5	117894902	rs7705821				5 (4.4)									1	CTD-2281M20.1
5	117929951	rs6862770				5.1 (4.5)									1	RP11-2N5.1, RP11-2N5.2-RP11-2N5.1
5	117939969	rs17371061				6 (4.9)									1	RP11-2N5.1
5	117943909	rs10519559				5.8 (4.8)									1	RP11-2N5.1
5	117946207	rs2043048				5.6 (4.7)									1	RP11-2N5.1
5	123188566	rs10052257							5.1 (4.5)						1	KRT18P16-HMGB1P29
5	134780909	rs17168353								5.2 (4.5)			6.6 (5.2)		2	C5orf20, TIFAB
5	134781400	rs744247								5.4 (4.6)			6.9 (5.3)		2	C5orf20, TIFAB, CTB-138E5.1
5	134781992	rs17168355			5 (4.4)					5.5 (4.7)			6.9 (5.3)		3	C5orf20, TIFAB, CTB-138E5.1
5	134782414	rs12518053								5.3 (4.5)			6.9 (5.3)		2	C5orf20, TIFAB, CTB-138E5.1
5	134782450	rs12520799			5 (4.4)					5.3 (4.6)			7 (5.3)		3	C5orf20, TIFAB, CTB-138E5.1
5	134782510	rs12520809			5 (4.4)					5.3 (4.6)			7 (5.3)		3	C5orf20, TIFAB, CTB-138E5.1
5	134782576	rs1031844								5.2 (4.5)			6.8 (5.3)		2	C5orf20, TIFAB, CTB-138E5.1
5	134784086	rs12519481											5.9 (4.8)		1	TIFAB, C5orf20, CTB-138E5.1
5	134808026	rs11738925											5.3 (4.6)		1	CTB-138E5.1-NEUROG1
5	134825122	rs17597227											5.4 (4.6)		1	CTB-138E5.1-NEUROG1
5	134826809	rs1076379								5.2 (4.5)			6 (4.9)		2	CTB-138E5.1-NEUROG1
5	134828617	rs740657								5.2 (4.5)			5.9 (4.8)		2	CTB-138E5.1-NEUROG1
5	134829420	rs17644674											5.2 (4.5)		1	CTB-138E5.1-NEUROG1
5	156625279	rs31223						5.7 (4.7)							1	CTB-4E7.1, ITK
5	156625763	rs163433						7.4 (5.5)							1	CTB-4E7.1, ITK
5	156626573	rs17054348						5.8 (4.8)							1	ITK, CTB-4E7.1
5	161466651	rs17052622		5.3 (4.6)											1	GABRA1-GABRG2
5	161471690	rs209333		5 (4.4)											1	GABRA1-GABRG2
5	175215038	rs2443533						5.6 (4.7)	5 (4.4)						2	RNU6-226P-CPLX2
5	175239440	rs13188993						5.7 (4.7)	5.4 (4.6)						2	CPLX2
5	175240816	rs6874025						6.7 (5.2)	6.3 (5)						2	CPLX2
5	175242385	rs17065522						6.2 (5)	6.1 (4.9)						2	CPLX2
5	175244282	rs2382121						6.5 (5.1)	6.4 (5.1)						2	CPLX2
5	175245365	rs17065524						6.2 (5)	6.1 (4.9)				5 (4.4)		3	CPLX2
5	175245433	rs17065525						6.1 (4.9)	5.9 (4.9)						2	CPLX2
5	175247862	rs10476170						6.1 (4.9)	6 (4.9)						2	CPLX2
5	175248342	rs7714478						5.6 (4.7)	5.5 (4.6)						2	CPLX2
5	175249549	rs1001120						5.2 (4.5)	5 (4.4)						2	CPLX2
5	175259182	rs6556225			5.4 (4.6)			7 (5.3)	6.8 (5.2)	5.3 (4.6)			5.7 (4.8)	5.1 (4.5)	6	CPLX2
5	175260372	rs1560036			5.7 (4.7)			7.5 (5.5)	7.4 (5.5)	5.7 (4.8)			6.1 (5)	5.7 (4.7)	6	CPLX2
5	175261050	rs10061059			5.5 (4.6)			7.3 (5.5)	7.6 (5.6)	5.5 (4.7)			5.9 (4.8)	5.8 (4.8)	6	CPLX2
5	175262638	rs9313729			5.5 (4.7)			7.4 (5.5)	7.7 (5.6)	5.6 (4.7)			6 (4.9)	6.1 (4.9)	6	CPLX2
5	175262693	rs10072860						6.5 (5.1)							1	CPLX2
5	175268492	rs1544923						6.2 (5)	6.3 (5)						2	CPLX2
5	175269599	rs1863930						6.1 (5)	6.9 (5.3)						2	CPLX2
5	175273481	rs10076867						6.3 (5)							1	CPLX2
5	175275485	rs13174727			5.8 (4.8)					6.3 (5)			6.8 (5.2)	5.1 (4.5)	4	CPLX2
5	175275598	rs4868538						6.3 (5)	6.3 (5)	5.6 (4.7)			6.3 (5)		4	CPLX2
6	18708372	rs1570394					6.1 (5)								1	MIR548A1-RP11-254A17.1
6	18712544	rs16881089					5.7 (4.7)								1	MIR548A1-RP11-254A17.1
6	18713640	rs9477835					6.3 (5)								1	MIR548A1-RP11-254A17.1
6	18716821	rs9477837					6.9 (5.3)		5 (4.4)						2	MIR548A1-RP11-254A17.1
6	18716933	rs16881104					5.4 (4.6)								1	MIR548A1-RP11-254A17.1
6	18733216	rs980959					5.2 (4.5)								1	MIR548A1-RP11-254A17.1
6	18740159	rs1998416					5.6 (4.7)								1	MIR548A1-RP11-254A17.1
6	18750940	rs9477861					6.1 (4.9)								1	MIR548A1-RP11-254A17.1
6	18751370	rs1033819					6.5 (5.1)								1	MIR548A1-RP11-254A17.1
6	18753062	rs12333131					5.3 (4.6)								1	MIR548A1-RP11-254A17.1
6	18762620	rs7767234					5.6 (4.7)								1	MIR548A1-RP11-254A17.1
6	18766010	rs9477872					5.6 (4.7)								1	MIR548A1-RP11-254A17.1
6	18769716	rs16881169					5.6 (4.7)								1	MIR548A1-RP11-254A17.1
6	18773098	rs1418968					5.6 (4.7)								1	MIR548A1-RP11-254A17.1
6	18775937	rs7774998					5.3 (4.6)								1	MIR548A1-RP11-254A17.1
6	18779046	rs13216194					5 (4.4)								1	MIR548A1-RP11-254A17.1
6	24101448	rs11757735			5 (4.4)										1	HNRNPA1P58-NRSN1
6	24102723	rs16888641			5.4 (4.6)										1	HNRNPA1P58-NRSN1
6	24105315	rs6933683			5.9 (4.8)										1	HNRNPA1P58-NRSN1
6	24105330	rs2328816			7.7 (5.6)										1	HNRNPA1P58-NRSN1
6	24105447	rs9379643			7.4 (5.5)										1	HNRNPA1P58-NRSN1
6	24107093	rs6922632			5.9 (4.9)										1	HNRNPA1P58-NRSN1
6	24111617	rs1419230			5.7 (4.7)										1	HNRNPA1P58-NRSN1
6	24112537	rs1419229			6.9 (5.3)										1	HNRNPA1P58-NRSN1
6	24114594	rs13215261			6.5 (5.1)										1	HNRNPA1P58-NRSN1
6	24116423	rs9467044			7 (5.3)										1	HNRNPA1P58-NRSN1
6	44599332	rs11752906					5.1 (4.5)								1	RP3-449H6.1-SUPT3H
6	44599507	rs1384546					5 (4.4)								1	RP3-449H6.1-SUPT3H
6	44600005	rs6902467					5.1 (4.5)								1	RP3-449H6.1-SUPT3H
6	46612653	rs9472812											5.3 (4.6)		1	CYP39A1
6	46613083	rs952884											5.2 (4.5)		1	CYP39A1
6	53071349	rs6917666			5.4 (4.6)										1	RP1-34L19.1, SOD1P1-RP1-34L19.1
6	53072442	rs2817114			6 (4.9)										1	RP1-34L19.1
6	53072548	rs4487576			6.2 (5)					5 (4.4)					2	RP1-34L19.1
6	53072967	rs9474440			5.8 (4.8)										1	RP1-34L19.1
6	53075109	rs2816376			5.8 (4.8)										1	RP1-34L19.1, RP1-34L19.1-RNU1-136P
6	53075258	rs10484663			5 (4.4)										1	RP1-34L19.1, RP1-34L19.1-RNU1-136P
6	53080924	rs2817093			5 (4.4)										1	RNU1-136P, RP1-34L19.1-RNU1-136P
6	53083892	rs4715385			5.3 (4.5)										1	RNU1-136P, RP1-34L19.1-RNU1-136P
6	53085616	rs2816372			5.5 (4.7)										1	RNU1-136P, RNU1-136P-HMGB1P20
6	67650186	rs4573065		5 (4.4)											1	RNU7-66P-AL590874.1
6	67651277	rs4524594		5.2 (4.5)											1	RNU7-66P-AL590874.1
6	67654492	rs4314479		5 (4.4)											1	RNU7-66P-AL590874.1
6	73120320	rs9442780											6.4 (5.1)		1	RIMS1-RP11-135M8__A.1
6	80136327	rs4706786					5 (4.4)								1	RP1-232L24.3-DBIP1
6	80136466	rs3846739					5.2 (4.5)								1	RP1-232L24.3-DBIP1
6	80136577	rs3846740					5.2 (4.5)								1	RP1-232L24.3-DBIP1
6	85821243	rs10485303					5.2 (4.5)								1	RP3-435K13.1-RP3-455E7.1
6	85821694	rs867744					5.2 (4.5)								1	RP3-435K13.1-RP3-455E7.1
6	85823394	rs1536277					5.8 (4.8)								1	RP3-435K13.1-RP3-455E7.1
6	85825144	rs10485305					5.2 (4.5)								1	RP3-435K13.1-RP3-455E7.1
6	85827524	rs1359602					5.3 (4.6)								1	RP3-435K13.1-RP3-455E7.1
6	85987239	rs521621					5 (4.4)								1	RP1-161C16.1-RP11-30P6.1
6	85991153	rs313233					5.5 (4.7)								1	RP11-30P6.1, RP1-161C16.1-RP11-30P6.1
6	85991961	rs313232					6.3 (5)								1	RP11-30P6.1, RP1-161C16.1-RP11-30P6.1
6	85992024	rs9359645					8.1 (5.8)		5.7 (4.8)		5.1 (4.5)				3	RP11-30P6.1, RP1-161C16.1-RP11-30P6.1
6	85992684	rs3903689					7.7 (5.6)		5.3 (4.6)						2	RP11-30P6.1, KRT18P64, RP1-161C16.1-RP11-30P6.1
6	85995036	rs313230					7.6 (5.6)		5.5 (4.6)						2	RP11-30P6.1, KRT18P64, RP1-161C16.1-RP11-30P6.1
6	85995936	rs10498952					7.6 (5.6)		5.4 (4.6)						2	KRT18P64, RP11-30P6.1
6	85996401	rs313229					7.7 (5.6)		5.5 (4.6)						2	KRT18P64, RP11-30P6.1
6	85997097	rs12199725					6.9 (5.3)								1	KRT18P64, RP11-30P6.1
6	85997241	rs2016					7.1 (5.4)								1	KRT18P64, RP11-30P6.1
6	86029090	rs9450234					5 (4.4)								1	RP11-30P6.1-RP11-30P6.6
6	86956248	rs9344588					5.9 (4.8)								1	NDUFA5P9-RP11-15J23.1
6	86956777	rs4707263					7.3 (5.4)								1	NDUFA5P9-RP11-15J23.1
6	86957149	rs4707264					6.5 (5.1)								1	NDUFA5P9-RP11-15J23.1
6	86957952	rs2988685					6.6 (5.2)								1	NDUFA5P9-RP11-15J23.1
6	86959447	rs2988682					5.9 (4.9)								1	NDUFA5P9-RP11-15J23.1
6	86963127	rs3000069					5.4 (4.6)								1	NDUFA5P9-RP11-15J23.1
6	86966457	rs2798530					5.3 (4.5)								1	NDUFA5P9-RP11-15J23.1
6	86968616	rs2816545					5.6 (4.7)								1	NDUFA5P9-RP11-15J23.1
6	87001570	rs17541873					5.1 (4.5)								1	NDUFA5P9-RP11-15J23.1
6	89260886	rs4320332											7.9 (5.7)		1	RP11-459O1.2-RNGTT
6	89261177	rs4706323											8.4 (5.9)		1	RP11-459O1.2-RNGTT
6	89262470	rs2875553											9 (6.1)		1	RP11-459O1.2-RNGTT
6	89264146	rs9362529											9.4 (6.3)		1	RP11-459O1.2-RNGTT
6	89264558	rs4707489											8.5 (5.9)		1	RP11-459O1.2-RNGTT
6	89264664	rs4707490											7.4 (5.5)		1	RP11-459O1.2-RNGTT
6	89265214	rs13191303											6.6 (5.2)		1	RP11-459O1.2-RNGTT
6	89268509	rs6918869											6.9 (5.3)		1	RP11-459O1.2-RNGTT
6	89268715	rs1923415											7.5 (5.5)		1	RP11-459O1.2-RNGTT
6	89268935	rs2757728											8.9 (6.1)		1	RP11-459O1.2-RNGTT
6	89270624	rs2757732											7.1 (5.4)		1	RP11-459O1.2-RNGTT
6	89271778	rs9294404											6.4 (5.1)		1	RP11-459O1.2-RNGTT
6	89916100	rs11758041							5 (4.4)						1	GABRR1
6	89916843	rs9444675						5.3 (4.6)	5.4 (4.6)						2	GABRR1
6	89973112	rs9451191							5 (4.4)						1	GABRR2
6	89974063	rs723041							5.3 (4.6)						1	GABRR2
6	89974066	rs958854							5.4 (4.6)						1	GABRR2
6	89974626	rs12206367							5.4 (4.6)						1	GABRR2
6	89976372	rs9451192							5.2 (4.5)						1	GABRR2
6	91092352	rs790584				7 (5.3)									1	RP1-45N11.1-AL391559.1
6	91092690	rs1868834				7.5 (5.5)			5.4 (4.6)		5.4 (4.6)				3	RP1-45N11.1-AL391559.1
6	91207351	rs806276					5.7 (4.8)								1	AL391559.1-MAP3K7
6	91208376	rs284509					6.8 (5.2)		5.3 (4.5)		6 (4.9)			5.4 (4.6)	4	AL391559.1-MAP3K7
6	91208693	rs284513					5.2 (4.5)				5 (4.4)				2	AL391559.1-MAP3K7
6	107139657	rs3104037		6.4 (5.1)											1	RP1-60O19.2, QRSL1-RP1-60O19.2
6	107139868	rs12525297		6.7 (5.2)											1	RP1-60O19.2, QRSL1-RP1-60O19.2
6	107140356	rs17067644		7.2 (5.4)											1	RP1-60O19.2, QRSL1-RP1-60O19.2
6	107141246	rs6940205		7.2 (5.4)											1	RP1-60O19.2, QRSL1-RP1-60O19.2
6	107141376	rs9320187		6.4 (5.1)											1	RP1-60O19.2, QRSL1-RP1-60O19.2
6	107141927	rs3127661		5.3 (4.6)											1	RP1-60O19.2, QRSL1-RP1-60O19.2
6	107142323	rs2354549		5.1 (4.5)											1	RP1-60O19.2, QRSL1-RP1-60O19.2
6	107161532	rs2642465		5.2 (4.5)											1	RP1-60O19.1, RP1-60O19.2-RP1-60O19.1
6	119039118	rs4142510				5.6 (4.7)									1	CEP85L-RP11-210H10__A.1
6	119039866	rs9481852				5.2 (4.5)									1	CEP85L-RP11-210H10__A.1
6	119043898	rs9489510				5 (4.4)									1	CEP85L-RP11-210H10__A.1
6	119044453	rs10499087				5 (4.4)									1	CEP85L-RP11-210H10__A.1
6	119046017	rs11153774				5 (4.4)									1	CEP85L-RP11-210H10__A.1
6	125673963	rs9482647					5.3 (4.5)								1	HDDC2-RP11-735G4.1
6	125678114	rs1547786					6.1 (4.9)		5 (4.4)						2	HDDC2-RP11-735G4.1
6	125763141	rs6904555					5.2 (4.5)								1	RP11-138M12.1
6	125763226	rs1494137					5.2 (4.5)								1	RP11-138M12.1
6	125784867	rs6930486					5.2 (4.5)								1	RP11-138M12.1-RP11-624M8.1
6	125791136	rs9385377					6.2 (5)			6 (4.9)					2	RP11-138M12.1-RP11-624M8.1
6	125797437	rs4895744				5.5 (4.7)	7.8 (5.7)	5.6 (4.7)	5.5 (4.7)	7.9 (5.7)	5.1 (4.5)				6	RP11-138M12.1-RP11-624M8.1
6	125797983	rs4895745				5.8 (4.8)	8.1 (5.8)	5.8 (4.8)	5.8 (4.8)	8.5 (5.9)	5.4 (4.6)				6	RP11-138M12.1-RP11-624M8.1
6	125798475	rs931546					5.4 (4.6)			5.6 (4.7)					2	RP11-138M12.1-RP11-624M8.1
6	133864250	rs4895970		6 (4.9)											1	RP11-704J17.5, RP3-323P13.2
6	133865464	rs9389085		5.1 (4.5)											1	RP11-704J17.5, RP3-323P13.2
6	145590770	rs511290		5 (4.4)											1	UTRN-AL356739.1
6	161846654	rs13211741							5 (4.4)						1	PARK2
6	161847010	rs9355898							5 (4.4)						1	PARK2
7	25572668	rs1027671					5.7 (4.7)								1	RP5-978I12.1-AC091705.1
7	25574197	rs981903					5.2 (4.5)								1	RP5-978I12.1-AC091705.1
7	25575717	rs17782178					5.1 (4.5)								1	RP5-978I12.1-AC091705.1
7	25578353	rs1502943					5.3 (4.6)								1	RP5-978I12.1-AC091705.1
7	25578946	rs1502945					5.3 (4.6)								1	RP5-978I12.1-AC091705.1
7	25582362	rs2999569					5.2 (4.5)								1	RP5-978I12.1-AC091705.1
7	25582666	rs11973020					5.8 (4.8)								1	AC091705.1, RP5-978I12.1-AC091705.1
7	25588469	rs2952519					5.4 (4.6)								1	AC091705.1
7	25589591	rs2938109					5.1 (4.4)								1	AC091705.1
7	25590456	rs3817077					6.1 (5)								1	AC091705.1
7	31825276	rs17160544			5.6 (4.7)										1	PDE1C
7	31825367	rs11772988			6.6 (5.2)										1	PDE1C
7	33554950	rs6966393									6.3 (5)				1	BBS9
7	35533096	rs12701433												5.3 (4.6)	1	AC007652.1, AC009531.2-AC007652.1
7	35533404	rs13220973			5.8 (4.8)									6.4 (5.1)	2	AC007652.1, AC009531.2-AC007652.1
7	35533597	rs13236869			6.4 (5.1)									7 (5.3)	2	AC007652.1, AC009531.2-AC007652.1
7	35533765	rs6968864			6.3 (5)									6.5 (5.1)	2	AC007652.1, AC009531.2-AC007652.1
7	35535511	rs2052321			5.9 (4.8)									6.2 (5)	2	AC007652.1, AC009531.2-AC007652.1
7	35535930	rs1035218			6.1 (4.9)									6.3 (5)	2	AC007652.1
7	35536505	rs1035221			6 (4.9)									6.2 (5)	2	AC007652.1
7	35536636	rs6974145			6 (4.9)									6.3 (5)	2	AC007652.1
7	35537950	rs2392369			6.6 (5.2)									6.9 (5.3)	2	AC007652.1
7	35538435	rs2160621			6.6 (5.2)									7.1 (5.4)	2	AC007652.1
7	35538760	rs9886294			6.2 (5)									6.6 (5.2)	2	AC007652.1
7	35543446	rs2052322			6.3 (5)									6.4 (5.1)	2	AC007652.1
7	35543469	rs6969809			6.9 (5.3)									7.1 (5.4)	2	AC007652.1
7	35545588	rs16879846			5.8 (4.8)									5.9 (4.9)	2	AC007652.1
7	35547956	rs10486666			5.9 (4.8)									6 (4.9)	2	AC007652.1
7	35548202	rs4723430			6.5 (5.1)									6.6 (5.1)	2	AC007652.1
7	35548431	rs17698191			5.7 (4.7)									5.9 (4.8)	2	AC007652.1
7	35551086	rs10951443			5.8 (4.8)									6.2 (5)	2	AC007652.1, AC007652.1-HERPUD2
7	35554788	rs343064			6.5 (5.1)									6.9 (5.3)	2	AC007652.1, AC007652.1-HERPUD2
7	35556427	rs6972992			6.1 (4.9)									6.2 (5)	2	AC007652.1-HERPUD2
7	35557787	rs343067			7.1 (5.3)									8.5 (5.9)	2	AC007652.1-HERPUD2
7	35562860	rs343072			6.4 (5.1)									6.4 (5.1)	2	AC007652.1-HERPUD2
7	35564882	rs343075			7.4 (5.5)									6.3 (5)	2	AC007652.1-HERPUD2
7	35566488	rs13438729			7.2 (5.4)										1	AC007652.1-HERPUD2
7	35567145	rs17765842			7.6 (5.6)									6.6 (5.2)	2	AC007652.1-HERPUD2
7	35568863	rs124559			6.8 (5.2)										1	AC007652.1-HERPUD2
7	35572626	rs343085			6.8 (5.2)										1	AC007652.1-HERPUD2
7	35572955	rs12111746			7.4 (5.5)									6.4 (5.1)	2	AC007652.1-HERPUD2
7	35576505	rs6462611			7.9 (5.7)									6.7 (5.2)	2	AC007652.1-HERPUD2
7	35576641	rs7794457			6.6 (5.2)									6.6 (5.1)	2	AC007652.1-HERPUD2
7	35576991	rs6962286			7.5 (5.5)					5.2 (4.5)				7.1 (5.4)	3	AC007652.1-HERPUD2
7	35581851	rs17171472			5.1 (4.5)										1	AC007652.1-HERPUD2
7	35586206	rs6954895			5 (4.4)										1	AC007652.1-HERPUD2
7	37360209	rs6947058					6 (4.9)								1	ELMO1
7	37360358	rs3847015					5.4 (4.6)								1	ELMO1
7	45247913	rs4724376									5.4 (4.6)				1	RAMP3-ELK1P1
7	45248202	rs1294881									5.9 (4.8)				1	RAMP3-ELK1P1
7	52161151	rs12718586						5.1 (4.5)							1	RN7SL292P-RP11-153N17.1
7	70043551	rs12533226										5.3 (4.6)	5.1 (4.5)		2	AUTS2
7	70043670	rs12698910										5.2 (4.5)			1	AUTS2
7	79760082	rs2079162								5 (4.4)					1	GNAI1, AC004159.1-GNAI1
7	79763302	rs2714465								5.1 (4.5)					1	GNAI1
7	81723042	rs10250522								5.7 (4.7)					1	CACNA2D1
7	92653334	rs10488529		5.1 (4.4)						5.6 (4.7)					2	RN7SL7P-SAMD9
7	94949663	rs2299261					5.3 (4.6)								1	PON1
7	103396683	rs650974												6.2 (5)	1	RELN
7	103397373	rs475880												10.3 (6.6)	1	RELN
7	103397404	rs694894							6.1 (4.9)			9.2 (6.2)		14.7 (7.9)	3	RELN
7	110477566	rs10280436					5.8 (4.8)								1	IMMP2L
7	110480458	rs10233811					6.4 (5)								1	IMMP2L
7	110482096	rs12670438					6.4 (5.1)								1	IMMP2L
7	110482753	rs10500003		5.7 (4.7)			7.6 (5.6)								2	IMMP2L
7	110483677	rs799617		7.5 (5.5)	7 (5.3)		7.5 (5.5)		5.3 (4.6)	5.9 (4.9)			5.4 (4.6)	7.6 (5.6)	7	IMMP2L
7	110484091	rs714111		7.1 (5.4)			5.9 (4.8)							5 (4.4)	3	IMMP2L
7	112095782	rs6944364					5 (4.4)								1	IFRD1
7	112129333	rs3128376					5.6 (4.7)								1	LSMEM1
7	112130009	rs11767398					6 (4.9)								1	LSMEM1
7	112130128	rs10225870					5.9 (4.9)								1	LSMEM1
7	112130494	rs12531501					5.9 (4.8)								1	LSMEM1
7	112131272	rs10953714					5.4 (4.6)								1	LSMEM1, LSMEM1-NPM1P14
7	112711185	rs11983346					5.2 (4.5)	5.1 (4.5)				6 (4.9)		5.5 (4.7)	4	AC018464.3-GPR85
7	112716152	rs13221267				6.2 (5)		5.1 (4.5)							2	GPR85, AC018464.3-GPR85
7	112718961	rs2255442				7.4 (5.5)					5.2 (4.5)				2	GPR85
7	112720824	rs2293369				7.2 (5.4)					5.4 (4.6)				2	GPR85
7	112723093	rs1581688				6.9 (5.3)					5.2 (4.5)				2	GPR85
7	130948666	rs11971101								5.7 (4.7)		5.1 (4.5)			2	MKLN1
7	130949902	rs12534288								6 (4.9)		5.6 (4.7)			2	MKLN1
7	130950421	rs4731777								6.4 (5.1)		5.9 (4.9)			2	MKLN1
7	130953394	rs10236300								5.9 (4.8)		5.4 (4.6)			2	MKLN1
7	130957256	rs6943595								5.5 (4.7)		5.3 (4.6)			2	MKLN1
7	135854856	rs834781				5.1 (4.4)			6 (4.9)						2	AC009784.3
7	135854941	rs741632							5.8 (4.8)						1	AC009784.3
7	135856359	rs12534419							5.5 (4.7)						1	AC009784.3
7	135859750	rs706582							5.8 (4.8)						1	AC009784.3
7	135861304	rs834787							5.7 (4.7)						1	AC009784.3
7	143025985	rs4725613							6 (4.9)						1	CLCN1
7	143027055	rs6954291							6.4 (5)						1	CLCN1
7	143028536	rs2242493							6.2 (5)						1	CLCN1
7	145145326	rs850365										5.9 (4.8)			1	AC004911.2-AC073055.2
7	145149739	rs850360										5.6 (4.7)			1	AC004911.2-AC073055.2
7	145154459	rs10269546										5.7 (4.8)			1	AC004911.2-AC073055.2
7	154008127	rs9648765										5.1 (4.5)			1	DPP6
7	154009325	rs6464401										6.3 (5)			1	DPP6
8	1849398	rs3758015		6.4 (5.1)	5.4 (4.6)					5.2 (4.5)					3	ARHGEF10
8	4481250	rs2725020							8.2 (5.8)		7.1 (5.4)				2	CSMD1
8	4481386	rs10113503							7.1 (5.4)		5.5 (4.7)				2	CSMD1
8	4481743	rs17417225							7.1 (5.4)		5.7 (4.8)				2	CSMD1
8	4481970	rs17070864							5.8 (4.8)						1	CSMD1
8	4482561	rs1982628							5.8 (4.8)						1	CSMD1
8	4483059	rs13259288							5.6 (4.7)						1	CSMD1
8	13544610	rs12676987								5.4 (4.6)					1	RP11-145O15.3-RP11-436P7.1
8	13674554	rs9325677								5.2 (4.5)					1	RP11-436P7.2-RP11-480O10.1
8	13686240	rs17117713								5 (4.4)					1	RP11-436P7.2-RP11-480O10.1
8	13686259	rs10282775								5.7 (4.8)					1	RP11-436P7.2-RP11-480O10.1
8	13686816	rs10503477								6 (4.9)					1	RP11-436P7.2-RP11-480O10.1
8	13687215	rs10216855								5.6 (4.7)					1	RP11-436P7.2-RP11-480O10.1
8	15324559	rs17576922											5 (4.4)		1	TUSC3
8	15327144	rs1587099											5 (4.4)		1	TUSC3
8	15357992	rs11203708											5.8 (4.8)		1	TUSC3
8	15358801	rs17611665											7.4 (5.5)		1	TUSC3
8	15359174	rs10095606											6 (4.9)		1	TUSC3
8	15359838	rs12550443											6.4 (5.1)		1	TUSC3
8	26288369	rs4872433												5 (4.4)	1	RP11-14I17.1, BNIP3L
8	26288441	rs4872434								6.1 (5)				5.9 (4.9)	2	RP11-14I17.1, BNIP3L
8	26288526	rs17401856								5 (4.4)				5 (4.4)	2	RP11-14I17.1, BNIP3L
8	52420536	rs17181677										5.7 (4.7)			1	PXDNL
8	53885043	rs569706			5 (4.4)										1	RP11-182E14.1, NPBWR1-RP11-182E14.1
8	68528197	rs900896								6.1 (4.9)					1	CPA6
8	72017177	rs7018254		5.8 (4.8)	5.2 (4.5)										2	XKR9-RP11-326E22.1
8	72018175	rs7825744		8.7 (6)	7.2 (5.4)										2	XKR9-RP11-326E22.1
8	72018996	rs3919903		8.6 (6)	7.2 (5.4)										2	XKR9-RP11-326E22.1
8	72020610	rs12677424		8 (5.7)	6.6 (5.1)										2	XKR9-RP11-326E22.1
8	72021712	rs1351513			5.4 (4.6)										1	XKR9-RP11-326E22.1
8	72043557	rs1481786			5.9 (4.9)										1	XKR9-RP11-326E22.1
8	72043751	rs1481785			5 (4.4)										1	XKR9-RP11-326E22.1
8	94991734	rs10808664					5.4 (4.6)								1	AC105081.1-KB-1184D12.1
8	94992958	rs16916331					5.4 (4.6)								1	AC105081.1-KB-1184D12.1
8	94998256	rs12681770					5.3 (4.6)								1	AC105081.1-KB-1184D12.1
8	94999197	rs4579497					5.9 (4.9)								1	AC105081.1-KB-1184D12.1
8	95006099	rs2978129		5 (4.4)			8.4 (5.9)								2	AC105081.1-KB-1184D12.1
8	95007871	rs2978130					6.7 (5.2)								1	AC105081.1-KB-1184D12.1
8	95008144	rs16916361					5.1 (4.5)								1	AC105081.1-KB-1184D12.1
8	107825657	rs16875124							5.2 (4.5)						1	ABRA-HMGB1P46
8	107825988	rs2513858							5 (4.4)						1	ABRA-HMGB1P46
8	107842816	rs2930493							5 (4.4)						1	ABRA-HMGB1P46
8	107842970	rs3018925							5 (4.4)						1	ABRA-HMGB1P46
8	115003742	rs7821078									6.2 (5)				1	Y_RNA-RP11-267L5.1
8	115003926	rs7824832									6.3 (5)				1	Y_RNA-RP11-267L5.1
8	115004205	rs7825278									6.5 (5.1)				1	Y_RNA-RP11-267L5.1
8	115005081	rs10098737									5.2 (4.5)				1	Y_RNA-RP11-267L5.1
8	115007395	rs2175484									5.3 (4.6)				1	Y_RNA-RP11-267L5.1
8	115010308	rs13257991									5.2 (4.5)				1	Y_RNA-RP11-267L5.1
8	119793583	rs10955898										5 (4.4)			1	RPS26P35-TNFRSF11B
8	119796643	rs4876860										5.1 (4.5)			1	RPS26P35-TNFRSF11B
8	119800914	rs1874031										5 (4.4)			1	RPS26P35-TNFRSF11B
8	119819044	rs3134098										5 (4.4)			1	RPS26P35-TNFRSF11B
8	129286449	rs12056478								5 (4.4)					1	RN7SKP226-RP11-89M16.1
8	130376551	rs16904047								6.6 (5.2)					1	CCDC26
8	130378681	rs3997666								7.2 (5.4)					1	CCDC26
8	134945681	rs1961455			6.5 (5.1)			5.3 (4.6)	5.2 (4.5)	5.2 (4.5)	5.3 (4.6)			5.8 (4.8)	6	RP11-157E21.1-RP11-157E21.2
8	138598197	rs9650558										5.3 (4.5)			1	RNU6-144P-CTD-3145H4.1
8	138599067	rs868421										5.3 (4.5)			1	RNU6-144P-CTD-3145H4.1
8	138612383	rs11992976										5.6 (4.7)			1	RNU6-144P-CTD-3145H4.1
8	138612866	rs17634990										5.6 (4.7)			1	RNU6-144P-CTD-3145H4.1
8	138616654	rs10086487										5.3 (4.6)			1	RNU6-144P-CTD-3145H4.1
8	138617100	rs11992583										5.7 (4.8)			1	RNU6-144P-CTD-3145H4.1
8	138619522	rs6991627										5.3 (4.6)			1	RNU6-144P-CTD-3145H4.1
8	138620757	rs7831168										6.2 (5)			1	RNU6-144P-CTD-3145H4.1
8	138621005	rs10875408										5.4 (4.6)			1	RNU6-144P-CTD-3145H4.1
8	139075826	rs1325058						5 (4.4)			5.2 (4.5)				2	RP11-238K6.1, RP11-489O18.1
8	139084636	rs7816490				5.1 (4.5)									1	RP11-238K6.1, RP11-489O18.1
8	139089126	rs10109789				5.4 (4.6)		5.1 (4.5)			5.2 (4.5)				3	RP11-489O18.1, RP11-238K6.1
9	1512169	rs10961842								5.4 (4.6)					1	RNA5SP279-RP11-443B9.1
9	1793162	rs7852096												5.3 (4.6)	1	RNA5SP279-RP11-443B9.1
9	1793408	rs3912096					5.2 (4.5)							5 (4.4)	2	RNA5SP279-RP11-443B9.1
9	3189170	rs10970529											5.2 (4.5)		1	RP11-32F11.2
9	3192508	rs10970548											5.2 (4.5)		1	RP11-32F11.2
9	3192845	rs12342853											5.3 (4.6)		1	RP11-32F11.2
9	3192985	rs17801047											5.6 (4.7)		1	RP11-32F11.2
9	18932805	rs1932456										5.1 (4.4)			1	FAM154A
9	18934303	rs4977474										6.2 (5)	8.4 (5.9)		2	FAM154A
9	18935680	rs10963844										5.8 (4.8)	8.2 (5.8)		2	FAM154A
9	18937624	rs1977445										5.1 (4.5)	6.2 (5)		2	FAM154A
9	19145435	rs4977499										5 (4.4)			1	PLIN2
9	26641557	rs10967453					5.3 (4.6)								1	AL442639.1-RP11-18A15.1
9	26642033	rs1369052					5.4 (4.6)								1	AL442639.1-RP11-18A15.1
9	26650017	rs989947					6.2 (5)								1	AL442639.1-RP11-18A15.1
9	26651364	rs4978089					5.7 (4.8)								1	AL442639.1-RP11-18A15.1
9	26652538	rs10967458					5.1 (4.4)								1	AL442639.1-RP11-18A15.1
9	26658658	rs10967460					5.2 (4.5)								1	AL442639.1-RP11-18A15.1
9	26684083	rs10812444					5.6 (4.7)								1	AL442639.1-RP11-18A15.1
9	26684890	rs13289242					5.6 (4.7)								1	AL442639.1-RP11-18A15.1
9	26684901	rs12553807					5.4 (4.6)								1	AL442639.1-RP11-18A15.1
9	26706278	rs10115168					5.1 (4.4)								1	AL442639.1-RP11-18A15.1
9	26708668	rs1434482					5.4 (4.6)								1	AL442639.1-RP11-18A15.1
9	26709294	rs1865368					5.1 (4.5)								1	AL442639.1-RP11-18A15.1
9	26714614	rs2060409					5.2 (4.5)								1	AL442639.1-RP11-18A15.1
9	26722736	rs7045601					5.5 (4.7)								1	AL442639.1-RP11-18A15.1
9	26722838	rs10812450					5.4 (4.6)								1	AL442639.1-RP11-18A15.1
9	26735409	rs12347998					5.9 (4.8)								1	AL442639.1-RP11-18A15.1
9	26736051	rs10967503					6.5 (5.1)								1	AL442639.1-RP11-18A15.1
9	26736162	rs10812452					5.1 (4.5)								1	AL442639.1-RP11-18A15.1
9	26742892	rs10967507					5.4 (4.6)								1	RP11-18A15.1, AL442639.1-RP11-18A15.1
9	26743022	rs765888					5.4 (4.6)								1	RP11-18A15.1, AL442639.1-RP11-18A15.1
9	26749094	rs1434478								5 (4.4)					1	RP11-18A15.1
9	26750142	rs10757627		5.7 (4.8)			7.4 (5.5)			5.2 (4.5)				5.4 (4.6)	4	RP11-18A15.1
9	26750721	rs9694997		7.7 (5.6)		5.2 (4.5)	5.7 (4.8)		5.2 (4.5)	6.5 (5.1)				6.7 (5.2)	6	RP11-18A15.1
9	26751013	rs4978100		10.8 (6.7)		5.6 (4.7)	6.6 (5.2)	5 (4.4)	5.9 (4.9)	7.6 (5.6)			6.9 (5.3)	8.3 (5.8)	8	RP11-18A15.1
9	26751543	rs7026561		7.3 (5.5)			5.3 (4.6)			5.9 (4.8)			5.1 (4.4)	6.2 (5)	5	RP11-18A15.1
9	26751666	rs7041124		5.5 (4.7)										5.1 (4.5)	2	RP11-18A15.1
9	27135962	rs7042267												5.6 (4.7)	1	TEK
9	27164220	rs7036743							6.1 (4.9)						1	TEK
9	27164846	rs1107774							5.9 (4.9)						1	TEK
9	33420062	rs7022937					5.2 (4.5)								1	RP11-311H10.4-AQP3
9	33420204	rs7022959					5.7 (4.8)								1	RP11-311H10.4-AQP3
9	33420448	rs10813974					7.3 (5.5)								1	RP11-311H10.4-AQP3
9	33420467	rs17253315					5.3 (4.6)								1	RP11-311H10.4-AQP3
9	37390630	rs10814529					5.1 (4.5)								1	RP11-397D12.4-GRHPR
9	37390964	rs765567					5.3 (4.6)								1	RP11-397D12.4-GRHPR
9	37392087	rs744985					7.5 (5.5)								1	RP11-397D12.4-GRHPR
9	37393048	rs12555254					5.5 (4.7)								1	RP11-397D12.4-GRHPR
9	37394542	rs4878685					6.4 (5.1)								1	RP11-397D12.4-GRHPR
9	37395039	rs471579					6.6 (5.2)								1	RP11-397D12.4-GRHPR
9	37395138	rs16934059					6.3 (5)								1	RP11-397D12.4-GRHPR
9	71850141	rs10746573												7.3 (5.4)	1	TJP2
9	71850853	rs2275431												5.6 (4.7)	1	TJP2
9	71855357	rs2498421												5 (4.4)	1	TJP2
9	78263400	rs2094583							5.8 (4.8)						1	RP11-470F18.1-snoU13
9	78263565	rs3939133							5 (4.4)						1	RP11-470F18.1-snoU13
9	78267055	rs10869620							5.3 (4.6)						1	RP11-470F18.1-snoU13
9	78267078	rs7038116							5.3 (4.6)						1	RP11-470F18.1-snoU13
9	78267235	rs1887796							5.4 (4.6)						1	RP11-470F18.1-snoU13
9	78271704	rs1927986							5.1 (4.5)						1	RP11-470F18.1-snoU13
9	78272025	rs4745430							5.5 (4.7)						1	RP11-470F18.1-snoU13
9	78272095	rs4745431							5.3 (4.6)						1	RP11-470F18.1-snoU13
9	78273456	rs4442209							5 (4.4)						1	RP11-470F18.1-snoU13
9	79693492	rs10869887								6.4 (5.1)					1	RP11-490H9.1-VPS13A-AS1
9	79695482	rs7029178								6.1 (4.9)					1	RP11-490H9.1-VPS13A-AS1
9	79699406	rs7870404								6.6 (5.1)					1	RP11-490H9.1-VPS13A-AS1
9	80071833	rs7032444								5.5 (4.7)					1	GNA14, RP11-466A17.1
9	80075134	rs1547190								5.5 (4.6)		5.3 (4.5)			2	GNA14, RP11-466A17.1
9	80076247	rs3780293								5.6 (4.7)		5.3 (4.6)			2	GNA14, RP11-466A17.1
9	84458091	rs7867888						6 (4.9)							1	AL158154.1-RNA5SP287
9	84458774	rs11139442						6.3 (5)	5.3 (4.6)						2	AL158154.1-RNA5SP287
9	84459072	rs478381							5.3 (4.5)						1	AL158154.1-RNA5SP287
9	98534462	rs10817721					6 (4.9)								1	DKFZP434H0512, LINC00476
9	100927851	rs10491724											5 (4.4)		1	CORO2A
9	100927886	rs13300050											5.2 (4.5)		1	CORO2A
9	103149987	rs13284428									5.1 (4.5)				1	TEX10-AL353805.1
9	105526362	rs7858600							5.3 (4.6)						1	LINC00587-RP11-338N12.1
9	105526510	rs7047925							5.4 (4.6)						1	LINC00587-RP11-338N12.1
9	114907131	rs700098		5.5 (4.6)											1	SUSD1
9	114919707	rs700105		6.8 (5.2)											1	SUSD1
9	114922067	rs9886804		7.9 (5.7)											1	SUSD1
9	114924720	rs10981291		7.6 (5.6)											1	SUSD1
9	114934114	rs10739335		5.8 (4.8)											1	SUSD1, Y_RNA, RP11-165N19.2
9	114934532	rs10817277		6.2 (5)											1	SUSD1, Y_RNA, RP11-165N19.2
9	115678033	rs1925081									5.1 (4.4)				1	SLC46A2-MUPP
9	118526471	rs689505								5.2 (4.5)					1	RP11-284G10.1-LINC00474
9	118540831	rs2418410								5.9 (4.9)			5 (4.4)	5 (4.4)	3	RP11-284G10.1-LINC00474
9	118540913	rs6478204								5.7 (4.8)					1	RP11-284G10.1-LINC00474
9	118541068	rs2418412								5.8 (4.8)				5 (4.4)	2	RP11-284G10.1-LINC00474
9	118550806	rs7043919								5.2 (4.5)					1	RP11-284G10.1-LINC00474
9	118559109	rs2157673								5.3 (4.6)					1	RP11-284G10.1-LINC00474
9	118571428	rs4979583								5.5 (4.7)			6.1 (4.9)		2	RP11-284G10.1-LINC00474
9	124343306	rs914388			5.9 (4.9)										1	RP11-524G24.2, DAB2IP
9	124343700	rs603315			6.6 (5.1)										1	DAB2IP
9	124344438	rs883095			5.4 (4.6)										1	DAB2IP
9	124344832	rs587936			5.2 (4.5)										1	DAB2IP
10	4000140	rs7098821		5 (4.4)											1	RP11-464C19.3-RP11-433J20.2
10	4000708	rs4881260		5.3 (4.5)											1	RP11-464C19.3-RP11-433J20.2
10	4001897	rs2031573		5.2 (4.5)											1	RP11-464C19.3-RP11-433J20.2
10	4002033	rs7895964		5.6 (4.7)	5.2 (4.5)										2	RP11-464C19.3-RP11-433J20.2
10	4070444	rs2291788		5 (4.4)											1	RP11-433J20.2
10	4075656	rs1886946		6 (4.9)	5.1 (4.5)										2	RP11-433J20.2-RP11-433J20.1
10	4076159	rs2765648		6.8 (5.2)	5.7 (4.7)										2	RP11-433J20.2-RP11-433J20.1
10	4076637	rs11252287		6.4 (5.1)	5.4 (4.6)										2	RP11-433J20.2-RP11-433J20.1
10	4092494	rs1325998		5.1 (4.5)											1	RP11-433J20.1, RP11-433J20.2-RP11-433J20.1
10	4095177	rs4880661		5.1 (4.4)											1	RP11-433J20.1
10	4097118	rs4147111		5.6 (4.7)											1	RP11-433J20.1
10	4098453	rs2645210		5.1 (4.5)											1	RP11-433J20.1
10	4103418	rs7078122		5 (4.4)											1	RP11-433J20.1
10	11479998	rs7091016		6.3 (5)	5.3 (4.6)										2	CELF2-USP6NL
10	30099672	rs1343735			5.7 (4.8)								5 (4.4)	5.5 (4.7)	3	SVIL-RP11-224P11.1
10	53236023	rs10997716							5 (4.4)						1	PRKG1
10	53237452	rs6480276							5 (4.4)						1	PRKG1
10	53237647	rs6480277				5 (4.4)		5.2 (4.5)	5.5 (4.6)						3	PRKG1
10	53238950	rs10823071				5 (4.4)		5.2 (4.5)	5.3 (4.6)		5 (4.4)				4	PRKG1
10	53240022	rs10508942				5.2 (4.5)		5.5 (4.7)	5.6 (4.7)		5.3 (4.6)				4	PRKG1
10	53240189	rs4935017				5.1 (4.5)		5.4 (4.6)	5.4 (4.6)		5.2 (4.5)				4	PRKG1
10	53240557	rs293305						5.3 (4.6)	5.2 (4.5)		5 (4.4)				3	PRKG1
10	53241687	rs293309						5.2 (4.5)	5.1 (4.5)						2	PRKG1
10	53242283	rs293312						5 (4.4)							1	PRKG1
10	83874965	rs1649947											5.7 (4.8)		1	NRG3
10	83966320	rs7908131											5 (4.4)		1	NRG3
10	83966842	rs10884338											5 (4.4)		1	NRG3
10	83967446	rs10786964											6 (4.9)		1	NRG3
10	83968400	rs1764075											6.1 (4.9)		1	NRG3
10	83969034	rs1764076											6.2 (5)		1	NRG3
10	83973325	rs1764077											5.2 (4.5)		1	NRG3
10	83974087	rs12255719											6.2 (5)		1	NRG3
10	83974586	rs10884342											6.5 (5.1)		1	NRG3
10	83977442	rs9419959											5.4 (4.6)		1	NRG3
10	83978695	rs17099627											5.3 (4.6)		1	NRG3
10	86020700	rs4244950	5.6 (4.7)												1	RGR, RGR-LINC00858
10	87286839	rs11201665				5 (4.4)									1	RP11-113E21.1-RNU6-325P
10	94502244	rs11187157				5.2 (4.5)									1	Y_RNA-EXOC6
10	94506628	rs2488068				6.4 (5.1)									1	Y_RNA-EXOC6
10	94525456	rs7091916				5.3 (4.6)									1	Y_RNA-EXOC6
10	94525506	rs1935492				5.3 (4.6)									1	Y_RNA-EXOC6
10	94530832	rs10882109				5 (4.4)									1	Y_RNA-EXOC6
10	94531770	rs11592067				5.5 (4.6)									1	Y_RNA-EXOC6
10	94839642	rs2068888				5.8 (4.8)									1	CYP26A1, CYP26A1-NIP7P1
10	94841107	rs7905939							5 (4.4)						1	CYP26A1, CYP26A1-NIP7P1
10	94842477	rs10786068				8.1 (5.8)			5.6 (4.7)						2	CYP26A1, CYP26A1-NIP7P1
10	94842827	rs6583854				8.1 (5.8)			5.7 (4.7)						2	CYP26A1-NIP7P1
10	94843535	rs12359135				7.7 (5.6)			5.2 (4.5)						2	CYP26A1-NIP7P1
10	94845546	rs10786069				7.7 (5.6)			6.1 (5)						2	CYP26A1-NIP7P1
10	94846093	rs7080494				9.9 (6.4)		7.2 (5.4)	8.6 (6)		5.5 (4.7)				4	CYP26A1-NIP7P1
10	94847115	rs913422				8.7 (6)			5.3 (4.5)						2	CYP26A1-NIP7P1
10	94851933	rs7907528				7.7 (5.6)			5.2 (4.5)						2	CYP26A1-NIP7P1
10	94852448	rs10882144				7.2 (5.4)									1	CYP26A1-NIP7P1
10	94859247	rs11187279				6.8 (5.2)									1	CYP26A1-NIP7P1
10	94868454	rs10882146				7.5 (5.5)									1	NIP7P1, NIP7P1-XRCC6P1
10	94868976	rs2182859				6.6 (5.2)									1	NIP7P1, NIP7P1-XRCC6P1
10	94874767	rs7069114				6.2 (5)									1	NIP7P1-XRCC6P1
10	94877164	rs1927464				6.4 (5.1)									1	NIP7P1-XRCC6P1
10	94881288	rs12778515						5.4 (4.6)	5.2 (4.5)						2	NIP7P1-XRCC6P1
10	94881612	rs10882148				7.5 (5.5)		5.5 (4.7)	5.4 (4.6)						3	NIP7P1-XRCC6P1
10	94893473	rs6583859				6.4 (5.1)									1	NIP7P1-XRCC6P1
10	94895653	rs17466747						5.2 (4.5)	5 (4.4)						2	NIP7P1-XRCC6P1
10	94899090	rs7081913				7.3 (5.5)		5.3 (4.6)	5.1 (4.5)						3	NIP7P1-XRCC6P1
10	94899803	rs4918430				7.8 (5.6)		5.8 (4.8)	5.6 (4.7)						3	NIP7P1-XRCC6P1
10	94900653	rs4918433						5.1 (4.5)	5.1 (4.5)						2	NIP7P1-XRCC6P1
10	94901328	rs7900846				7.6 (5.6)		5.3 (4.5)	5.1 (4.5)						3	NIP7P1-XRCC6P1
10	94901352	rs7915548				7.4 (5.5)		5.1 (4.5)							2	NIP7P1-XRCC6P1
10	94903293	rs932848				7 (5.3)									1	NIP7P1-XRCC6P1
10	94912188	rs1927473				5.8 (4.8)									1	NIP7P1-XRCC6P1
10	94920094	rs10786074				5.6 (4.7)									1	NIP7P1-XRCC6P1
10	94920291	rs11187300				5.4 (4.6)									1	NIP7P1-XRCC6P1
10	94921065	rs4918664				5.4 (4.6)									1	NIP7P1-XRCC6P1
10	94925825	rs7085051				5 (4.4)									1	NIP7P1-XRCC6P1
10	94948753	rs4144915				5.2 (4.5)									1	NIP7P1-XRCC6P1
10	94950273	rs12778014				5.2 (4.5)									1	NIP7P1-XRCC6P1
10	94950785	rs12783719				5.2 (4.5)									1	NIP7P1-XRCC6P1
10	94967076	rs7070947				5.1 (4.4)									1	XRCC6P1
10	94968216	rs11187324				5.2 (4.5)									1	XRCC6P1
10	94968665	rs11596790				5.1 (4.5)									1	XRCC6P1
10	94973750	rs1927463				5.4 (4.6)									1	XRCC6P1, XRCC6P1-RP11-624L12.1
10	94974083	rs10882183				5.7 (4.8)									1	XRCC6P1, XRCC6P1-RP11-624L12.1
10	94974129	rs6583871				5.6 (4.7)									1	XRCC6P1, XRCC6P1-RP11-624L12.1
10	94975011	rs12220128				5 (4.4)									1	XRCC6P1-RP11-624L12.1
10	94976956	rs4918924				5 (4.4)									1	XRCC6P1-RP11-624L12.1
10	95004422	rs7079434				5 (4.4)									1	XRCC6P1-RP11-624L12.1
10	95010777	rs11596635				5 (4.4)									1	XRCC6P1-RP11-624L12.1
10	95016235	rs11187348				5.1 (4.5)									1	XRCC6P1-RP11-624L12.1
10	95018018	rs10882201				5.2 (4.5)									1	XRCC6P1-RP11-624L12.1
10	95018444	rs7091054				5.3 (4.6)									1	XRCC6P1-RP11-624L12.1
10	95018932	rs12767937				5.5 (4.7)									1	XRCC6P1-RP11-624L12.1
10	95050550	rs2797573				5.4 (4.6)									1	RP11-624L12.1-MYOF
10	95050819	rs2761308				5.6 (4.7)									1	RP11-624L12.1-MYOF
10	95064137	rs10882215				5.7 (4.7)									1	MYOF, RP11-624L12.1-MYOF
10	95064403	rs2797577				5.3 (4.6)									1	MYOF, RP11-624L12.1-MYOF
10	95069145	rs2761331				6.4 (5.1)		5.5 (4.6)							2	MYOF
10	95070037	rs2761286				5.9 (4.8)		5.1 (4.5)							2	MYOF
10	95072906	rs787666				5.9 (4.8)		5.1 (4.5)							2	MYOF
10	95073046	rs787667				7.1 (5.4)		6.5 (5.1)							2	MYOF
10	95077553	rs11187382				6.6 (5.2)		5.9 (4.8)							2	MYOF
10	95080747	rs787679				6.3 (5)		5.6 (4.7)							2	MYOF
10	95083039	rs11594445				6.2 (5)		5.6 (4.7)							2	MYOF
10	95083725	rs2259185				6 (4.9)		5.3 (4.6)							2	MYOF
10	95088180	rs2761291				6.6 (5.2)		5.9 (4.9)							2	MYOF
10	95089013	rs1609572				7.4 (5.5)		6.8 (5.2)							2	MYOF
10	95089762	rs17477816				6.9 (5.3)		6.2 (5)							2	MYOF
10	95091023	rs10509650				5.9 (4.9)		5.1 (4.5)							2	MYOF
10	95097537	rs1614065				5 (4.4)									1	MYOF
10	95098144	rs10786089				5.3 (4.6)									1	MYOF
10	95101480	rs1408031				5.4 (4.6)									1	MYOF
10	95102221	rs787695				5.9 (4.8)									1	MYOF
10	95102371	rs812012				5.6 (4.7)									1	MYOF
10	95104884	rs787697				5.2 (4.5)									1	MYOF
10	98406194	rs17392966										5.3 (4.6)			1	PIK3AP1
10	103063437	rs667707												7.3 (5.5)	1	RNU2-43P, LBX1-AS1-RNU2-43P
10	103065599	rs621106												6.3 (5)	1	RNU2-43P, LBX1-AS1-RNU2-43P
10	103066248	rs589433												6.3 (5)	1	RNU2-43P, RP11-107I14.2, LBX1-AS1-RNU2-43P
10	103067687	rs590945												5.7 (4.8)	1	RP11-107I14.2, RNU2-43P, RNU2-43P-RP11-107I14.2
10	103071409	rs3802727												5.4 (4.6)	1	RNU2-43P, RP11-107I14.2, RP11-107I14.2-RP11-107I14.5
10	105806310	rs805721												6.3 (5)	1	MIR936, COL17A1
10	105811668	rs805724												5 (4.4)	1	MIR936, COL17A1
10	105815116	rs17821926												5.2 (4.5)	1	COL17A1
10	111928766	rs7918659		5 (4.4)											1	SNRPGP12-MXI1
10	111941371	rs12573269		5 (4.4)											1	SNRPGP12-MXI1
10	111943436	rs10884933		5.6 (4.7)									5.2 (4.5)		2	SNRPGP12-MXI1
10	111950733	rs4918486		5.8 (4.8)									5.5 (4.6)		2	SNRPGP12-MXI1
10	111954970	rs6584977		7.1 (5.4)									6.4 (5.1)		2	SNRPGP12-MXI1
10	111956363	rs6584978		7 (5.3)									6.4 (5)		2	SNRPGP12-MXI1
10	111961868	rs10884938		7.2 (5.4)									6.2 (5)		2	SNRPGP12-MXI1
10	111964133	rs10787225		5.3 (4.6)									5.9 (4.8)		2	MXI1, RP11-549L6.3, SNRPGP12-MXI1
10	111964276	rs11195025											5.4 (4.6)		1	MXI1, RP11-549L6.3, SNRPGP12-MXI1
10	115326786	rs10749134										5.2 (4.5)			1	HABP2
10	115327084	rs11575668										5.1 (4.5)			1	HABP2
10	115327399	rs2419837										6.4 (5.1)		5.6 (4.7)	2	HABP2
10	115327818	rs4918852										7.2 (5.4)		5 (4.4)	2	HABP2
10	115328860	rs11575670										7.3 (5.5)		6.9 (5.3)	2	HABP2
10	115328950	rs3862019										5.2 (4.5)			1	HABP2
10	132682127	rs12769679									6.1 (4.9)				1	Y_RNA-MIR378C
10	132682436	rs12768898									6.1 (4.9)				1	Y_RNA-MIR378C
10	132682729	rs4751295									5.6 (4.7)				1	Y_RNA-MIR378C
10	132683814	rs10829834									5.2 (4.5)				1	Y_RNA-MIR378C
11	7714879	rs4488184					5.9 (4.9)							5.3 (4.6)	2	OVCH2
11	7715079	rs7117567					8.7 (6)					6.3 (5)		9 (6.1)	3	OVCH2
11	7715174	rs11041537					10.6 (6.7)			6.8 (5.2)		10.5 (6.6)		11.8 (7.1)	4	OVCH2
11	9071106	rs10840166					5.5 (4.7)					5.1 (4.5)			2	SCUBE2, RP11-467K18.2
11	9071175	rs10769988					6.2 (5)					5.4 (4.6)			2	SCUBE2, RP11-467K18.2
11	9071236	rs7106593					5.8 (4.8)					5.1 (4.5)			2	SCUBE2, RP11-467K18.2
11	9072140	rs3751052					5.6 (4.7)								1	SCUBE2, RP11-467K18.2
11	9072944	rs7126825					5.6 (4.7)								1	SCUBE2, RP11-467K18.2
11	10518977	rs11042854				5.3 (4.6)									1	AMPD3
11	17427557	rs739688										6.4 (5.1)			1	ABCC8
11	17427862	rs2077655										6.2 (5)			1	ABCC8
11	17429358	rs1319447										6.5 (5.1)			1	ABCC8
11	17429872	rs4148634										6.6 (5.2)			1	ABCC8
11	17429922	rs2106865										6.6 (5.1)			1	ABCC8
11	17430933	rs2237992										6.5 (5.1)			1	ABCC8
11	17431210	rs7947462										6.4 (5.1)			1	ABCC8
11	17433088	rs7926934										6.3 (5)			1	ABCC8
11	17433862	rs10766398										6.6 (5.1)			1	ABCC8
11	17434284	rs1805036										6.5 (5.1)			1	ABCC8
11	17435214	rs2074309										6.4 (5.1)			1	ABCC8
11	17436936	rs4148626										6.9 (5.3)			1	ABCC8
11	17436951	rs12293228										7 (5.3)			1	ABCC8
11	17437785	rs4148625										7.1 (5.4)			1	ABCC8
11	17438890	rs2074315										6.7 (5.2)			1	ABCC8
11	17440229	rs2237991										6.3 (5)			1	ABCC8
11	17440473	rs916829										6.6 (5.2)			1	ABCC8
11	17440780	rs916828										6.3 (5)			1	ABCC8
11	17440990	rs2299641										6.2 (5)			1	ABCC8
11	17441228	rs2299640										6.3 (5)			1	ABCC8
11	17441385	rs2299639										6.3 (5)			1	ABCC8
11	17444024	rs4148624										5.9 (4.8)			1	ABCC8
11	17444134	rs2237988										6.2 (5)			1	ABCC8
11	17444590	rs11024284										6 (4.9)			1	ABCC8
11	17445026	rs916827										5.5 (4.7)			1	ABCC8
11	17446962	rs10832786										5.3 (4.6)			1	ABCC8
11	17448704	rs1799854										5.8 (4.8)			1	ABCC8
11	17449002	rs4148622										5.4 (4.6)			1	ABCC8
11	21262591	rs1454001					6.1 (4.9)								1	NELL1
11	25196998	rs12281577				5 (4.4)									1	RP11-54J7.2-AC015820.1
11	25197109	rs12282883				5.1 (4.5)									1	RP11-54J7.2-AC015820.1
11	26380169	rs10834970										5 (4.4)			1	ANO3
11	41451266	rs1506712										5.3 (4.6)			1	RP11-63C8.1, LRRC4C
11	41453508	rs11036399										5.5 (4.7)			1	LRRC4C
11	41506412	rs1506714										5.1 (4.5)			1	LRRC4C-RP11-124G5.3
11	41518672	rs1911165										5 (4.4)			1	LRRC4C-RP11-124G5.3
11	41521691	rs7118044										5.2 (4.5)			1	LRRC4C-RP11-124G5.3
11	41532026	rs11823636										5.1 (4.5)			1	LRRC4C-RP11-124G5.3
11	41532609	rs10501267										6.6 (5.1)			1	LRRC4C-RP11-124G5.3
11	41533025	rs7131668										6 (4.9)			1	LRRC4C-RP11-124G5.3
11	41535969	rs11036434										5.6 (4.7)			1	RP11-124G5.3, LRRC4C-RP11-124G5.3
11	41560989	rs1457329										5 (4.4)			1	RP11-124G5.1, RP11-124G5.3
11	41563764	rs7938549										6.7 (5.2)			1	RP11-124G5.1, RP11-124G5.3
11	41566028	rs10768703										5.9 (4.8)			1	RP11-124G5.3
11	41573627	rs1902637										6.3 (5)			1	RP11-124G5.3
11	41576981	rs1457319										6.6 (5.2)			1	RP11-124G5.3
11	41577807	rs7123780										6.6 (5.2)			1	RP11-124G5.3
11	41582587	rs12788207										7.9 (5.7)			1	RP11-124G5.3
11	41583033	rs10837679					5.1 (4.5)								1	RP11-124G5.3
11	41586140	rs4756656					5 (4.4)					8 (5.7)			2	RP11-124G5.3
11	41587763	rs11036463					5.5 (4.7)					8.7 (6)			2	RP11-124G5.3
11	41588707	rs11036464					5.1 (4.5)					8.2 (5.8)			2	RP11-124G5.3
11	41594447	rs1350320										7.8 (5.7)			1	RP11-124G5.3
11	41595069	rs1457326										7.9 (5.7)			1	RP11-124G5.3
11	41598896	rs11036468					5.1 (4.5)					8.3 (5.8)			2	RP11-124G5.3
11	41599967	rs10501269										6.5 (5.1)			1	RP11-124G5.3
11	43953774	rs7120772										5.2 (4.5)			1	RP11-613D13.4, C11orf96
11	43955081	rs7128816										5.2 (4.5)			1	RP11-613D13.4, C11orf96
11	44289071	rs12419361		5.2 (4.5)											1	ALX4
11	44290066	rs12291270		5.6 (4.7)											1	ALX4
11	44290126	rs7108942		6.4 (5.1)											1	ALX4
11	44291484	rs7949067		5.8 (4.8)											1	ALX4
11	44292747	rs12288455		7.2 (5.4)					5.3 (4.6)						2	ALX4
11	60107105	rs2165832			5 (4.4)										1	MS4A6E
11	60107470	rs2289612			5.8 (4.8)										1	MS4A6E
11	60107660	rs11230281			7.6 (5.6)										1	MS4A6E
11	60232325	rs4939364											5.6 (4.7)		1	MS4A1
11	60521225	rs10736710		5.5 (4.7)											1	MS4A15, MS4A18-MS4A15
11	60523815	rs12364352		5.3 (4.6)											1	MS4A15, MS4A18-MS4A15
11	60830367	rs3016175				6.4 (5.1)									1	RP11-881M11.8
11	60832282	rs650258				6.6 (5.2)									1	RP11-881M11.8
11	60833624	rs175126				9.1 (6.2)									1	RP11-881M11.8
11	60835322	rs175129				8.8 (6)									1	RP11-881M11.8, RP11-881M11.8-CD5
11	60835782	rs175130			5.1 (4.5)	9.3 (6.2)					5 (4.4)				3	RP11-881M11.8, RP11-881M11.8-CD5
11	60836117	rs11230584				6.3 (5)									1	RP11-881M11.8, RP11-881M11.8-CD5
11	60836519	rs175131				5.5 (4.7)									1	RP11-881M11.8, RP11-881M11.8-CD5
11	60858031	rs509936				5.3 (4.6)									1	RP11-881M11.8-CD5
11	60859791	rs175133				5.5 (4.7)									1	RP11-881M11.8-CD5
11	74398530	rs2000926										5.2 (4.5)			1	RN7SKP297, RN7SKP297-CHRDL2
11	74399425	rs1893361					5 (4.4)	5.4 (4.6)				6.3 (5)			3	RN7SKP297, RN7SKP297-CHRDL2
11	74400999	rs7939907										5.9 (4.8)			1	RN7SKP297, RN7SKP297-CHRDL2
11	74404218	rs7926982					5.5 (4.7)					5.4 (4.6)			2	CHRDL2, RN7SKP297-CHRDL2
11	75021501	rs472112					5 (4.4)						5 (4.4)		2	ARRB1
11	75022521	rs687652											5 (4.4)		1	ARRB1
11	75026392	rs542645											8.3 (5.9)		1	ARRB1
11	75028697	rs685929											5.9 (4.8)		1	ARRB1
11	94383998	rs11020870		5.5 (4.7)											1	RP11-867G2.6, RP11-867G2.8
11	94385461	rs9943515		6.2 (5)											1	RP11-867G2.6, RP11-867G2.8
11	94385718	rs4528285		6.6 (5.2)											1	RP11-867G2.6, RP11-867G2.8
11	94386723	rs10831258		6.4 (5.1)											1	RP11-867G2.6, RP11-867G2.8
11	94388085	rs11020874		5.7 (4.8)											1	RP11-867G2.6, RP11-867G2.8
11	94388721	rs11020877		5.5 (4.7)											1	RP11-867G2.6, RP11-867G2.8
11	94391845	rs520905		5.2 (4.5)											1	RP11-867G2.8
11	100870339	rs590306				5.1 (4.5)									1	TMEM133-PGR
11	106262357	rs617689												6 (4.9)	1	RP11-680E19.2-GUCY1A2
11	106262397	rs567992												6.8 (5.3)	1	RP11-680E19.2-GUCY1A2
11	106264835	rs9285795												6.2 (5)	1	RP11-680E19.2-GUCY1A2
11	106265530	rs10895951												7.4 (5.5)	1	RP11-680E19.2-GUCY1A2
11	106266163	rs1553936												7.3 (5.5)	1	RP11-680E19.2-GUCY1A2
11	106268455	rs11227026												8 (5.7)	1	RP11-680E19.2-GUCY1A2
11	106270964	rs7110917			5.1 (4.5)									7.4 (5.5)	2	RP11-680E19.2-GUCY1A2
11	106271802	rs17551747			5.5 (4.7)									7.9 (5.7)	2	RP11-680E19.2-GUCY1A2
11	106273699	rs4755151												6.9 (5.3)	1	RP11-680E19.2-GUCY1A2
11	106275934	rs2102599			5 (4.4)									7.1 (5.4)	2	RP11-680E19.2-GUCY1A2
11	106276534	rs11227029												6.7 (5.2)	1	RP11-680E19.2-GUCY1A2
11	106279611	rs1398312												6.7 (5.2)	1	RP11-680E19.2-GUCY1A2
11	106283700	rs17105704												5.8 (4.8)	1	RP11-680E19.2-GUCY1A2
11	106284835	rs4754158												6 (4.9)	1	RP11-680E19.2-GUCY1A2
11	106285669	rs17552029												5.7 (4.8)	1	RP11-680E19.2-GUCY1A2
11	106287724	rs2458329			5.1 (4.4)									7.1 (5.4)	2	RP11-680E19.2-GUCY1A2
11	106287805	rs12798340												6.4 (5.1)	1	RP11-680E19.2-GUCY1A2
11	106288554	rs953816												5.4 (4.6)	1	RP11-680E19.2-GUCY1A2
11	106292302	rs975394												5.4 (4.6)	1	RP11-680E19.2-GUCY1A2
11	106292933	rs2458324												5.6 (4.7)	1	RP11-680E19.2-GUCY1A2
11	119879327	rs17245368		5 (4.4)											1	RP11-831A10.1
11	123025690	rs10790556										5.1 (4.4)			1	CLMP
11	123939207	rs589600										5.7 (4.7)			1	OR10D5P-OR10D4P
11	123942501	rs651739										5.1 (4.5)			1	OR10D5P-OR10D4P
11	123944824	rs11219437										5.1 (4.5)			1	OR10D5P-OR10D4P
11	123945410	rs4290238										6 (4.9)			1	OR10D5P-OR10D4P
11	123952703	rs3741108		5.4 (4.6)								5.1 (4.5)			2	OR10D5P-OR10D4P
11	123955725	rs489527		6.2 (5)								6 (4.9)			2	OR10D5P-OR10D4P
11	123956466	rs1893767		7 (5.3)								6.6 (5.1)			2	OR10D5P-OR10D4P
11	123956983	rs522334		5.7 (4.8)								5.6 (4.7)			2	OR10D5P-OR10D4P
11	124947051	rs12289510					6.8 (5.2)								1	SLC37A2
11	124947149	rs12276567					5.6 (4.7)								1	SLC37A2
11	124948039	rs4074186					6.3 (5)								1	SLC37A2
11	124948628	rs4477450					5.7 (4.8)								1	SLC37A2
11	124949967	rs10893317					6.1 (5)								1	SLC37A2
11	124974940	rs10893325					6.2 (5)								1	TMEM218
11	124985993	rs12576211					5.5 (4.6)								1	TMEM218, KRT18P59
11	125259724	rs11220045					5.7 (4.7)								1	PKNOX2
11	125261751	rs7941528		6.8 (5.3)											1	PKNOX2
11	125265142	rs7102708		6.9 (5.3)											1	PKNOX2
11	125266893	rs718520		8.8 (6)			5.2 (4.5)								2	PKNOX2
11	125267166	rs7119403		8 (5.7)											1	PKNOX2
11	125267398	rs11220048		8.6 (6)			5.2 (4.5)								2	PKNOX2
11	125272224	rs11607492		7.3 (5.5)											1	PKNOX2
11	125275758	rs959582		6.6 (5.2)											1	PKNOX2
11	125275857	rs3740898		7.6 (5.6)											1	PKNOX2
11	125276400	rs4369420		7.8 (5.7)											1	PKNOX2
11	125277494	rs7112365		6.6 (5.2)											1	PKNOX2
11	125278708	rs12366087		5.1 (4.5)											1	PKNOX2
11	125286956	rs11220057		5.6 (4.7)											1	PKNOX2
11	125287500	rs10790734		5.2 (4.5)											1	PKNOX2
11	125290754	rs599206		5.5 (4.7)											1	PKNOX2
11	125291476	rs10750297		5.7 (4.8)											1	PKNOX2
11	125807964	rs671880											5.1 (4.5)		1	RP11-680F20.5, RP11-680F20.4, RP11-680F20.9
11	125810167	rs10893448											5.8 (4.8)		1	RP11-680F20.9, RP11-680F20.4, RP11-680F20.5
11	125812350	rs687822		5.1 (4.5)											1	RP11-680F20.4, RP11-680F20.9, RP11-680F20.5
11	125814198	rs110143		5.1 (4.5)											1	RP11-680F20.4, RP11-680F20.5, RP11-680F20.5-RP11-680F20.6
11	125818237	rs483216		5.6 (4.7)											1	RP11-680F20.6, RP11-680F20.5, RP11-680F20.5-RP11-680F20.6
11	126369656	rs12803395				5.2 (4.5)						5.6 (4.7)			2	KIRREL3
11	133584181	rs10894733							5 (4.4)						1	OPCML-RP11-448P19.1
12	1601561	rs3741977							5.6 (4.7)		5.4 (4.6)				2	ERC1
12	1607390	rs10848495							6.1 (5)		5.8 (4.8)				2	LINC00942, ERC1, ERC1-LINC00942
12	1609687	rs10848498						5.3 (4.6)	6.6 (5.2)		6.3 (5)				3	LINC00942, ERC1, ERC1-LINC00942
12	1610863	rs7296006						5.5 (4.7)	6.9 (5.3)		6.5 (5.1)				3	LINC00942
12	1610934	rs929315						5.7 (4.8)	6.7 (5.2)		6.7 (5.2)				3	LINC00942
12	1610964	rs10848501						5 (4.4)	6.6 (5.1)		7 (5.3)				3	LINC00942
12	1611846	rs4765821							6.3 (5)		6.6 (5.1)				2	LINC00942
12	1618202	rs4238025							5.9 (4.9)		6.2 (5)				2	LINC00942, LINC00942-WNT5B
12	1619823	rs4766381						5 (4.4)	6.3 (5)		6.8 (5.2)				3	LINC00942, LINC00942-WNT5B
12	1619897	rs4766383							5.8 (4.8)		6.3 (5)				2	LINC00942, LINC00942-WNT5B
12	1625937	rs2189670							5.6 (4.7)		6.2 (5)				2	LINC00942-WNT5B
12	1629220	rs7977105							5.5 (4.7)		6.3 (5)				2	LINC00942-WNT5B
12	1634168	rs4587785						5.2 (4.5)	6 (4.9)		6.6 (5.1)				3	WNT5B, LINC00942-WNT5B
12	1637913	rs4283041						6.4 (5.1)	6.5 (5.1)		7.7 (5.6)				3	WNT5B, LINC00942-WNT5B
12	1638692	rs7978841						8.3 (5.8)	8.4 (5.9)		9.5 (6.3)				3	WNT5B, LINC00942-WNT5B
12	1638868	rs7966350						7.6 (5.6)	7.8 (5.6)		8.8 (6)				3	WNT5B, LINC00942-WNT5B
12	1642198	rs4765826						5.6 (4.7)	5.7 (4.8)		6.1 (4.9)				3	WNT5B
12	1644376	rs4765827						6.1 (4.9)	6.3 (5)		6.6 (5.1)				3	WNT5B
12	1644885	rs2369856						5.3 (4.6)	5.5 (4.7)		5.3 (4.6)				3	WNT5B
12	2609274	rs10848666								5.2 (4.5)				6.4 (5.1)	2	CACNA1C
12	2610641	rs2283318												5.1 (4.5)	1	CACNA1C
12	2613716	rs2238087		8.3 (5.8)						5.4 (4.6)				6.6 (5.2)	3	CACNA1C
12	2615134	rs7977039		7.9 (5.7)						5.2 (4.5)				6.4 (5.1)	3	CACNA1C
12	2619477	rs2239097		7.5 (5.5)										6.1 (5)	2	CACNA1C
12	2621192	rs10848668		7.6 (5.6)										5.9 (4.8)	2	CACNA1C
12	2683332	rs2238090												5 (4.4)	1	CACNA1C
12	13097345	rs7299830		6.8 (5.2)											1	RP11-392P7.6, GPRC5D
12	13100332	rs4763908		5.1 (4.5)											1	RP11-392P7.6, GPRC5D
12	24292852	rs16927236					5.3 (4.6)								1	SOX5-MIR920
12	29650361	rs10771544								5.4 (4.6)					1	TMTC1, OVCH1
12	29650742	rs12826335								6.3 (5)					1	OVCH1, TMTC1, OVCH1-TMTC1
12	29650870	rs822878								7 (5.3)					1	OVCH1, TMTC1, OVCH1-TMTC1
12	29650899	rs11050259								5 (4.4)					1	OVCH1, TMTC1, OVCH1-TMTC1
12	41196230	rs1838343							5.6 (4.7)						1	CNTN1
12	41197785	rs1041345							7 (5.3)						1	CNTN1
12	41198144	rs1596518							7.6 (5.6)						1	CNTN1
12	41198904	rs1119059							8 (5.7)						1	CNTN1
12	41199139	rs1119060							5.5 (4.7)						1	CNTN1
12	42348195	rs1234027								5 (4.4)					1	RP11-630C16.2-RP11-440G2.2
12	42348282	rs1234028								5.9 (4.8)					1	RP11-630C16.2-RP11-440G2.2
12	43445003	rs1179468								5 (4.4)		5.8 (4.8)			2	MRPS36P5, RP11-547C5.2-MRPS36P5
12	43449917	rs1183789										5.6 (4.7)			1	MRPS36P5, MRPS36P5-RP11-118A3.1
12	43452221	rs1167161										5.9 (4.8)			1	MRPS36P5, MRPS36P5-RP11-118A3.1
12	43455788	rs10880418										5.3 (4.6)			1	MRPS36P5-RP11-118A3.1
12	43459909	rs1167162										7.4 (5.5)			1	MRPS36P5-RP11-118A3.1
12	43460540	rs1179469										6.3 (5)			1	MRPS36P5-RP11-118A3.1
12	43465071	rs1167108										6.2 (5)			1	MRPS36P5-RP11-118A3.1
12	43465574	rs1435710										5.4 (4.6)			1	MRPS36P5-RP11-118A3.1
12	43507844	rs1795921								5.1 (4.4)					1	MRPS36P5-RP11-118A3.1
12	43528519	rs1113822								5.1 (4.5)					1	MRPS36P5-RP11-118A3.1
12	43547599	rs12578717								5.6 (4.7)					1	RP11-118A3.1, MRPS36P5-RP11-118A3.1
12	43552605	rs2005452								5.8 (4.8)					1	RP11-118A3.1
12	43553316	rs878782								5.7 (4.7)					1	RP11-118A3.1
12	43560803	rs7309190								5.5 (4.7)					1	RP11-118A3.1, RP11-118A3.1-AC079603.1
12	43569366	rs7310014								5.4 (4.6)					1	RP11-118A3.1-AC079603.1
12	43573966	rs1849781								5.2 (4.5)					1	RP11-118A3.1-AC079603.1
12	43574178	rs7311395								5.5 (4.7)					1	RP11-118A3.1-AC079603.1
12	43597767	rs7301488		5.8 (4.8)						5.9 (4.8)					2	RP11-118A3.1-AC079603.1
12	43597913	rs1080902		5.2 (4.5)						5.3 (4.6)					2	RP11-118A3.1-AC079603.1
12	43603798	rs12579191		5.2 (4.5)						5.4 (4.6)					2	RP11-118A3.1-AC079603.1
12	68753921	rs11177183											5.6 (4.7)		1	RP11-81H14.2
12	68754727	rs12810375											6.6 (5.1)		1	RP11-81H14.2
12	68755669	rs7133383											5.8 (4.8)		1	RP11-81H14.2
12	69826875	rs11177667		5.7 (4.7)											1	RP11-159A18.1-RP11-956E11.1
12	97684396	rs2371690					5.4 (4.6)							5.3 (4.6)	2	RP11-541G9.2-RMST
12	115667118	rs7953710												5.4 (4.6)	1	RP11-25E2.1-RP11-116D17.2
12	115669861	rs1426425												5.1 (4.5)	1	RP11-25E2.1-RP11-116D17.2
12	115670022	rs12296995												5.7 (4.8)	1	RP11-25E2.1-RP11-116D17.2
12	115670586	rs10774797			5.2 (4.5)					5 (4.4)				6.4 (5.1)	3	RP11-25E2.1-RP11-116D17.2
12	115670852	rs12317272			5.3 (4.6)									6.3 (5)	2	RP11-25E2.1-RP11-116D17.2
12	115672282	rs12319067			5.5 (4.7)								5.1 (4.5)	5.5 (4.7)	3	RP11-25E2.1-RP11-116D17.2
12	115673192	rs1426426			5.4 (4.6)								5 (4.4)	5.4 (4.6)	3	RP11-25E2.1-RP11-116D17.2
12	115675843	rs11067490			5.6 (4.7)								5.2 (4.5)	5.6 (4.7)	3	RP11-25E2.1-RP11-116D17.2
13	20688094	rs2872370						5 (4.4)					15.7 (8.2)		2	LINC01072-GJA3
13	20688590	rs7982556					10.9 (6.8)					11.7 (7)	6.8 (5.2)		3	LINC01072-GJA3
13	21689938	rs9552360										5.9 (4.9)		5.8 (4.8)	2	IPPKP1-SNORD27
13	21913015	rs12853474									5.3 (4.6)				1	LINC00422
13	21913662	rs9580087					5.2 (4.5)				5.7 (4.8)				2	LINC00422
13	21914565	rs11619856									7.2 (5.4)				1	LINC00422
13	21915114	rs17356983					7.9 (5.7)				7.3 (5.5)				2	LINC00422
13	21916905	rs2315540									7.3 (5.5)				1	LINC00422
13	21917902	rs9509657					6.8 (5.3)				6.4 (5.1)				2	LINC00422
13	21923751	rs6490651									6.1 (4.9)				1	LINC00422, LINC00422-GAPDHP52
13	46158321	rs2985947											5.1 (4.5)		1	FAM194B
13	61266375	rs1329701						6.1 (4.9)	7.1 (5.4)						2	LINC00378
13	63246737	rs2649166				5 (4.4)									1	LINC00448
13	63250900	rs2649162				5.5 (4.7)			5.3 (4.6)						2	LINC00448
13	63252427	rs2649161				5.2 (4.5)									1	LINC00448
13	63254200	rs4362274				5.7 (4.8)			5.1 (4.5)						2	LINC00448
13	69758512	rs9541810									5.2 (4.5)				1	SNRPFP3-LINC00383
13	69759676	rs1992744									5.2 (4.5)				1	SNRPFP3-LINC00383
13	73946009	rs9543335			5.1 (4.4)										1	RNY1P8-MARK2P12
13	73952512	rs7320684			5 (4.4)										1	RNY1P8-MARK2P12
13	73955582	rs12867137			5.3 (4.5)										1	RNY1P8-MARK2P12
13	73956006	rs17090113			5.3 (4.6)										1	RNY1P8-MARK2P12
13	73957681	rs6562760			5.5 (4.7)										1	RNY1P8-MARK2P12
13	73960012	rs12864778			5.6 (4.7)										1	RNY1P8-MARK2P12
13	73961537	rs9318174			5.1 (4.5)										1	RNY1P8-MARK2P12
13	73964519	rs8002929			5 (4.4)										1	RNY1P8-MARK2P12
13	75090396	rs17644881										5.2 (4.5)			1	LINC00381-LINC00347
13	75090421	rs4883973					5.1 (4.4)					5.6 (4.7)			2	LINC00381-LINC00347
13	75090802	rs1326711										5.8 (4.8)			1	LINC00381-LINC00347
13	75090873	rs8000551										5 (4.4)			1	LINC00381-LINC00347
13	75147358	rs7324388										5.5 (4.7)			1	LINC00347-RIOK3P1
13	75197078	rs1409578										5 (4.4)			1	LINC00347-RIOK3P1
13	75197435	rs4885208							5.1 (4.5)			6 (4.9)			2	LINC00347-RIOK3P1
13	75197784	rs943285							5.1 (4.5)			6.1 (4.9)			2	LINC00347-RIOK3P1
13	75198150	rs17063141										5.4 (4.6)			1	LINC00347-RIOK3P1
13	75198617	rs4885210								5 (4.4)		6.1 (4.9)			2	LINC00347-RIOK3P1
13	75203217	rs9530357							5.9 (4.8)						1	LINC00347-RIOK3P1
13	75203303	rs9530358						5 (4.4)	6.1 (4.9)			5 (4.4)			3	LINC00347-RIOK3P1
13	75203476	rs4885212							6 (4.9)						1	LINC00347-RIOK3P1
13	75203590	rs17227176						5.4 (4.6)	6.6 (5.1)			5.1 (4.5)			3	LINC00347-RIOK3P1
13	75204252	rs1409580							5.9 (4.8)						1	LINC00347-RIOK3P1
13	75205362	rs1980840							5 (4.4)						1	LINC00347-RIOK3P1
13	75205744	rs1326706							5.4 (4.6)						1	LINC00347-RIOK3P1
13	75282895	rs869878							5 (4.4)			5.1 (4.5)			2	LINC00347-RIOK3P1
13	75283491	rs7338627										5 (4.4)			1	LINC00347-RIOK3P1
13	78808628	rs9574198			5.6 (4.7)						5.3 (4.6)				2	RNF219-AS1
13	78808914	rs9574199		10.4 (6.6)	7.9 (5.7)		6.8 (5.2)							6.2 (5)	4	RNF219-AS1
13	82301881	rs9531241										5.3 (4.6)			1	PTMAP5-GYG1P2
13	82309742	rs718405										5 (4.4)			1	PTMAP5-GYG1P2
13	82311724	rs9574956										5.1 (4.5)			1	PTMAP5-GYG1P2
13	102854467	rs7986923					5.1 (4.5)								1	FGF14
13	110339831	rs331985								7.1 (5.4)				5.4 (4.6)	2	LINC00399-LINC00676
13	110340491	rs12877628								7.3 (5.4)				5.5 (4.7)	2	LINC00399-LINC00676
14	23020638	rs15795									6.2 (5)				1	TRAC, AE000662.92, AE000662.93
14	23856381	rs12893772		5.6 (4.7)											1	MIR208A, MYH6
14	23856896	rs178642		6 (4.9)											1	MIR208A, MYH6
14	28467026	rs2251721			5.2 (4.5)									5.2 (4.5)	2	AL445384.1-BNIP3P1
14	39317229	rs10483548											8.5 (5.9)		1	LINC00639
14	39319551	rs7150541											11.1 (6.8)		1	LINC00639
14	39320707	rs6571874		5.2 (4.5)									12.3 (7.2)		2	LINC00639
14	39320911	rs17108424											10.6 (6.7)		1	LINC00639
14	39335950	rs8004103											11 (6.8)		1	LINC00639
14	39336152	rs8008452											11.8 (7.1)		1	LINC00639
14	39340700	rs6571877											12.1 (7.1)		1	LINC00639
14	39343937	rs10483545		5.1 (4.5)									13.3 (7.5)		2	LINC00639
14	39346879	rs10136784		5.1 (4.5)									13.7 (7.6)		2	LINC00639
14	39348403	rs8008173		6.3 (5)											1	LINC00639
[truncated: 1,396 more rows]

## Sheet: CHB-reference
chr	position	rs	XP-EHH log P-value (XP-EHH score)*											n	gene
			CEU	FIN	TSI	Komi_Izh	Khanty	Mansi	Rus_Me	Nenets	Komi_Pr	Ru_Ust	Veps
1	35379493	rs10908403									5 (4.4)			DLGAP3	1
1	35381295	rs6686482	5 (4.4)	5.2 (4.5)	5.1 (4.5)						6.1 (5)			DLGAP3	4
1	86952601	rs2075630					5.1 (4.5)							CLCA1	1
1	88036573	rs12410191						5.2 (4.5)						RNA5SP52-RP5-1027O11.1	1
1	161975281	rs7522269		5.5 (4.6)		5.9 (4.9)			5.1 (4.5)			5.4 (4.6)		OLFML2B	4
1	161975491	rs7555648	5.6 (4.7)	6 (4.9)		7.1 (5.4)			5.4 (4.6)	5.4 (4.6)		6.3 (5)		OLFML2B	6
1	161976234	rs12022536	5.6 (4.7)	6.1 (4.9)	5.6 (4.7)	6.9 (5.3)			5.5 (4.7)		5.1 (4.5)	6.5 (5.1)	5.3 (4.5)	OLFML2B	8
1	161976473	rs12093822		5 (4.4)		5.7 (4.8)						5.3 (4.6)		OLFML2B	3
1	161980422	rs10218544				5.4 (4.6)						5 (4.4)		OLFML2B	2
1	161980502	rs12025136		5.3 (4.6)		6.1 (4.9)						5.7 (4.8)		OLFML2B	3
1	161981845	rs16838789		5.3 (4.6)		6.3 (5)			5 (4.4)			5.7 (4.7)		OLFML2B	4
1	161983089	rs6676438		5 (4.4)		6 (4.9)						5.4 (4.6)		OLFML2B	3
1	161984197	rs12121431				5.4 (4.6)								OLFML2B	1
1	161987385	rs16839677				5.6 (4.7)						5 (4.4)		OLFML2B	2
1	161988206	rs7532680		5.1 (4.5)		6 (4.9)						5.4 (4.6)		OLFML2B	3
1	161989354	rs12562972				5.7 (4.8)						5.1 (4.5)		OLFML2B	2
1	162008034	rs7539281				5.5 (4.6)								OLFML2B-RP11-227F8.2, RP11-227F8.2	1
1	162008079	rs7539367				5.6 (4.7)								OLFML2B-RP11-227F8.2, RP11-227F8.2	1
1	182108102	rs6674234						5.1 (4.5)						GS1-122H1.2	1
1	182110058	rs4652690						5.4 (4.6)						GS1-122H1.2	1
1	182111188	rs4112312					5 (4.4)	5.6 (4.7)						GS1-122H1.2	2
1	182111988	rs1281337					5.1 (4.5)	5.9 (4.9)						GS1-122H1.2	2
1	229076758	rs710824						5 (4.4)						RP4-799G3.2-ISCA1P2	1
2	13662904	rs7583247									5.1 (4.5)			AC064875.2-AC092635.1	1
2	13675599	rs2177462									5.5 (4.6)			AC064875.2-AC092635.1, AC092635.1	1
2	13676862	rs2140525		5.1 (4.4)							6.6 (5.1)			AC064875.2-AC092635.1, AC092635.1	2
2	13677244	rs12052341									5.9 (4.9)			AC064875.2-AC092635.1, AC092635.1	1
2	60529026	rs4671387				5.2 (4.5)								RP11-444A22.1-AC007381.3	1
2	60529903	rs7597268				7.1 (5.4)						5.4 (4.6)		RP11-444A22.1-AC007381.3	2
2	60530702	rs876207				7 (5.3)								RP11-444A22.1-AC007381.3	1
2	60531740	rs7592241				7.3 (5.5)						5 (4.4)		RP11-444A22.1-AC007381.3	2
2	60532247	rs17039727				7.3 (5.4)						5.4 (4.6)		RP11-444A22.1-AC007381.3	2
2	60533240	rs12611562				5.3 (4.6)						5.3 (4.6)		RP11-444A22.1-AC007381.3	2
2	60533913	rs7586170				5.1 (4.5)								RP11-444A22.1-AC007381.3	1
2	60534199	rs6545803				5.6 (4.7)								RP11-444A22.1-AC007381.3	1
2	136790283	rs7578528	7 (5.3)	5.1 (4.5)										AC093391.2-AC068492.1	2
2	136793114	rs4954555	7.3 (5.5)	5.5 (4.7)										AC093391.2-AC068492.1	2
2	136805401	rs4954557	6.2 (5)											AC093391.2-AC068492.1	1
2	136817088	rs749873	6.2 (5)											AC093391.2-AC068492.1	1
2	136822223	rs1879087	6.6 (5.2)	5.1 (4.5)										AC093391.2-AC068492.1	2
2	136863816	rs7569447	5 (4.4)											AC068492.1-CXCR4	1
2	136864703	rs16832731	5.1 (4.5)											AC068492.1-CXCR4	1
2	136873084	rs2228014	5 (4.4)											CXCR4	1
2	136976914	rs17467077	6.3 (5)											HNRNPKP2-UBBP1	1
2	136976936	rs7371043	5.9 (4.8)											HNRNPKP2-UBBP1	1
2	137013525	rs4954592	5 (4.4)											HNRNPKP2-UBBP1	1
2	137037119	rs13420371	5.8 (4.8)											HNRNPKP2-UBBP1	1
2	137037386	rs4954599	5.7 (4.8)											HNRNPKP2-UBBP1	1
2	137039230	rs10206655	5.1 (4.5)											HNRNPKP2-UBBP1	1
2	137057148	rs13008975	5.6 (4.7)											HNRNPKP2-UBBP1	1
2	137059906	rs10167166	6.4 (5.1)											HNRNPKP2-UBBP1	1
2	137061077	rs4954603	5.4 (4.6)											HNRNPKP2-UBBP1	1
2	137062927	rs12616701	5 (4.4)											HNRNPKP2-UBBP1	1
2	160841307	rs1546512								5.3 (4.6)				PLA2R1	1
2	160861094	rs1397711								5.5 (4.7)				PLA2R1	1
2	160861579	rs17829933								5.7 (4.8)				PLA2R1	1
2	160863209	rs1355418								5.8 (4.8)				PLA2R1	1
2	160867349	rs2248403								5.9 (4.8)				PLA2R1	1
2	160870601	rs1039931								6 (4.9)				PLA2R1	1
2	160870944	rs2221808								6.7 (5.2)				PLA2R1	1
2	160873270	rs2667040								6.5 (5.1)				PLA2R1	1
2	160874354	rs7594498								6.8 (5.2)				PLA2R1	1
2	160878364	rs17830558								5.9 (4.9)				PLA2R1	1
2	160885442	rs3749117								5.5 (4.7)				PLA2R1	1
2	160885872	rs3792189								6.9 (5.3)				PLA2R1	1
2	160891009	rs17241282								6.9 (5.3)				PLA2R1	1
2	160891055	rs10196882								7.3 (5.5)				PLA2R1	1
2	160893260	rs6722275								7 (5.3)				PLA2R1	1
2	160893796	rs6740901								7.1 (5.4)				PLA2R1	1
2	160897655	rs16844706								6.1 (4.9)				PLA2R1	1
2	160902420	rs17341301								5.5 (4.7)				PLA2R1	1
2	160903759	rs877199								5.2 (4.5)				PLA2R1	1
2	160907869	rs4665145								5.2 (4.5)				PLA2R1	1
2	174480881	rs755816		5.3 (4.6)										AC013410.1-AC013410.2	1
2	192009517	rs12991409									5.1 (4.5)			STAT4	1
2	192009652	rs4853546									5 (4.4)			STAT4	1
2	196273054	rs16840306	5 (4.4)											AC010983.1-AC064834.1	1
2	196274566	rs10176269	5 (4.4)											AC010983.1-AC064834.1	1
2	234702905	rs10169532					5.8 (4.8)							MROH2A	1
2	234703136	rs6431634					5.5 (4.7)							MROH2A	1
3	3838266	rs711584		5.2 (4.5)		5.2 (4.5)								LRRN1, SUMF1	2
3	3839711	rs1386971		6.3 (5)					5.4 (4.6)			5.5 (4.7)	5.9 (4.9)	LRRN1, SUMF1	4
3	3840471	rs711582		5.6 (4.7)		5.6 (4.7)							5.2 (4.5)	LRRN1, SUMF1	3
3	3843436	rs17037086		5.8 (4.8)		5.5 (4.6)			5 (4.4)				5.7 (4.7)	LRRN1, SUMF1	4
3	3844751	rs1682914		5.7 (4.7)		5.5 (4.7)							5.8 (4.8)	LRRN1, SUMF1	3
3	3845835	rs998655											5 (4.4)	LRRN1, SUMF1	1
3	3845970	rs10510276											5 (4.4)	LRRN1, SUMF1	1
3	3846204	rs10510277		5 (4.4)									5.1 (4.5)	LRRN1, SUMF1	2
3	3846805	rs1488454											5 (4.4)	LRRN1, SUMF1	1
3	14817654	rs853334						5.8 (4.8)						C3orf20, C3orf20-RP11-95M5.1	1
3	45828841	rs9848415					5.1 (4.5)	5.7 (4.7)		5 (4.4)				SLC6A20	3
3	70323379	rs9681907				5.3 (4.5)								RP11-231I13.2	1
3	70326669	rs17006997				5.5 (4.6)								RP11-231I13.2	1
3	129676089	rs1708950										5 (4.4)		RP11-93K22.6	1
3	130105223	rs4688794										5 (4.4)		COL6A5	1
3	130132851	rs10512767										5.1 (4.5)		COL6A5	1
3	130134563	rs7628563										5.2 (4.5)		COL6A5	1
3	130135456	rs6439233										5.8 (4.8)		COL6A5	1
3	130137471	rs1542829										5.4 (4.6)		COL6A5	1
3	130138117	rs6769205										5.2 (4.5)		COL6A5	1
3	130139884	rs12636289										5 (4.4)		COL6A5	1
3	130141306	rs976323										5 (4.4)		COL6A5	1
3	130145541	rs9821748										5 (4.4)		COL6A5	1
3	168983547	rs4955642						5 (4.4)						MECOM	1
4	30460011	rs16883593						5.3 (4.6)						RP11-174E22.2-PCDH7	1
5	21589313	rs16888766						5 (4.4)						GUSBP1	1
5	39571224	rs2939337					5 (4.4)							CCDC11P1, CTD-2078B5.2-CCDC11P1	1
5	39572134	rs6883007					5.5 (4.6)							CCDC11P1	1
5	39572571	rs10052827					5.3 (4.6)							CCDC11P1	1
5	39573051	rs2937429					5.2 (4.5)							CCDC11P1, CCDC11P1-INTS6P1	1
5	109601377	rs6881487										5 (4.4)		PGAM5P1-TMEM232	1
5	142228057	rs17099608	5 (4.4)		5 (4.4)									ARHGAP26	2
5	177626134	rs7733159								5.4 (4.6)				GMCL1P1-HNRNPAB	1
6	107918351	rs9373955	5.1 (4.5)		6.7 (5.2)									SOBP	2
6	107918382	rs7748110	5 (4.4)		6.6 (5.1)									SOBP	2
6	107989872	rs9400129			5.3 (4.6)									SOBP-SCML4	1
6	107992074	rs2914			5 (4.4)									SOBP-SCML4	1
6	107992801	rs957115			5.1 (4.5)									SOBP-SCML4	1
6	138822629	rs9389585							5 (4.4)					NHSL1	1
6	138823548	rs9389586							5 (4.4)					NHSL1	1
7	32451615	rs2392055					6 (4.9)			6.4 (5.1)				PDE1C-AC018641.7	2
7	32452397	rs6975016								6.7 (5.2)				PDE1C-AC018641.7	1
7	32456846	rs215747					5.1 (4.5)			6.3 (5)				PDE1C-AC018641.7	2
7	32457572	rs215749					7.7 (5.6)	5.7 (4.8)		9.3 (6.2)				PDE1C-AC018641.7	3
7	32457821	rs215750								5.5 (4.7)				PDE1C-AC018641.7	1
7	33554950	rs6966393								7.1 (5.4)				BBS9	1
7	48457344	rs6945363					5.5 (4.7)			5.1 (4.5)			5.9 (4.8)	ABCA13	3
7	53175158	rs10236661					6.5 (5.1)							POM121L12-HAUS6P1	1
7	53177183	rs877940					5.8 (4.8)							POM121L12-HAUS6P1	1
7	103397373	rs475880						5.8 (4.8)		5 (4.4)			7 (5.3)	RELN	3
7	103397404	rs694894					6.6 (5.2)	8.3 (5.8)			5.1 (4.5)		6.1 (4.9)	RELN	4
7	106657960	rs12532970					5 (4.4)			5.3 (4.6)				PIK3CG-PRKAR2B	2
7	106660723	rs12113322					5.6 (4.7)			5.7 (4.7)				PIK3CG-PRKAR2B	2
7	106661150	rs849309					6.4 (5.1)			6.5 (5.1)				PIK3CG-PRKAR2B	2
7	106661176	rs849310					6.3 (5)			6.5 (5.1)				PIK3CG-PRKAR2B	2
7	106662083	rs7798500					5.6 (4.7)			5.8 (4.8)				PIK3CG-PRKAR2B	2
7	106663168	rs849312					5.1 (4.5)			5.3 (4.5)				PIK3CG-PRKAR2B	2
7	139174872	rs758260					6.2 (5)							KLRG2-RP4-701O16.5	1
7	139176219	rs2530733					6.6 (5.1)							KLRG2-RP4-701O16.5	1
8	95008144	rs16916361				5.5 (4.6)								AC105081.1-KB-1184D12.1	1
8	99392416	rs4735557					5.2 (4.5)			5 (4.4)				KB-1458E12.1	2
8	102600608	rs7823289		5.1 (4.5)										GRHL2	1
8	114791261	rs1901696								5.7 (4.8)				RP11-67H2.1-Y_RNA	1
8	114793032	rs7005303								6.1 (4.9)				RP11-67H2.1-Y_RNA	1
8	114795014	rs9649939								6.3 (5)				RP11-67H2.1-Y_RNA	1
8	114795407	rs13273350								6.1 (5)				RP11-67H2.1-Y_RNA	1
8	114799224	rs2044999								5.8 (4.8)				RP11-67H2.1-Y_RNA	1
8	114800664	rs7006134								6 (4.9)				RP11-67H2.1-Y_RNA	1
8	114801383	rs896680								5.9 (4.8)				RP11-67H2.1-Y_RNA	1
8	114805297	rs7833659								5.5 (4.7)				RP11-67H2.1-Y_RNA	1
8	114810353	rs1947374								5.7 (4.7)				RP11-67H2.1-Y_RNA	1
8	114812254	rs7012827								5.6 (4.7)				RP11-67H2.1-Y_RNA	1
8	114814714	rs10101872								5.8 (4.8)				RP11-67H2.1-Y_RNA	1
8	114814755	rs11777753								5.4 (4.6)				RP11-67H2.1-Y_RNA	1
8	114822319	rs11998298								5.3 (4.5)				RP11-67H2.1-Y_RNA	1
8	114824947	rs13274148								5.9 (4.8)				RP11-67H2.1-Y_RNA	1
8	114825281	rs10808463								5.9 (4.8)				RP11-67H2.1-Y_RNA	1
8	114828429	rs13267919								5.1 (4.5)				RP11-67H2.1-Y_RNA	1
8	114832814	rs10103525								5.2 (4.5)				RP11-67H2.1-Y_RNA	1
8	114833306	rs4436151								5.3 (4.6)				RP11-67H2.1-Y_RNA	1
8	114836998	rs13268405								5.3 (4.6)				RP11-67H2.1-Y_RNA	1
8	114839446	rs13254570								5.1 (4.5)				RP11-67H2.1-Y_RNA	1
8	114839718	rs7819200								5.7 (4.8)				RP11-67H2.1-Y_RNA	1
8	114841349	rs12156378								5.7 (4.7)				RP11-67H2.1-Y_RNA	1
8	114841751	rs12682240								5.6 (4.7)				RP11-67H2.1-Y_RNA	1
8	114842242	rs11997248								5.5 (4.7)				RP11-67H2.1-Y_RNA	1
8	123448989	rs17270918								6.6 (5.2)				RP11-94A24.1-RP11-96B2.1	1
8	123449128	rs4259418								6.9 (5.3)				RP11-94A24.1-RP11-96B2.1	1
8	123449477	rs10098937								5.7 (4.8)				RP11-94A24.1-RP11-96B2.1	1
8	123450875	rs4412375								6.6 (5.2)				RP11-94A24.1-RP11-96B2.1	1
8	123451096	rs4570163								6.4 (5.1)				RP11-94A24.1-RP11-96B2.1	1
8	123451833	rs4415320								5 (4.4)				RP11-94A24.1-RP11-96B2.1	1
9	28758532	rs10968754						5.2 (4.5)						LINGO2-MIR876	1
9	85163682	rs10867852					6.1 (4.9)	6.4 (5.1)		6 (4.9)				RP11-15B24.5	3
9	85166081	rs11139607					6.8 (5.2)	7.2 (5.4)		6.7 (5.2)				RP11-15B24.5	3
9	85167648	rs10780548					5.9 (4.9)	6.1 (5)		5.8 (4.8)				RP11-15B24.5	3
9	94564762	rs16907793				5 (4.4)								ROR2	1
9	94567537	rs16907798				5.3 (4.6)								ROR2	1
9	94570125	rs7867961				5.2 (4.5)								ROR2	1
9	100310666	rs10982661								5.9 (4.8)				TMOD1	1
9	115678033	rs1925081								5.3 (4.6)				SLC46A2-MUPP	1
9	115681924	rs16917501								5.1 (4.5)				SLC46A2-MUPP	1
9	115682269	rs11790986								5 (4.4)				SLC46A2-MUPP	1
9	115683429	rs10759611								5 (4.4)				SLC46A2-MUPP	1
9	135298061	rs944616	5.4 (4.6)	6.8 (5.3)								5.4 (4.6)		C9orf171, RNU5D-2P	3
9	135298195	rs11795012		6.6 (5.2)										C9orf171, RNU5D-2P	1
9	135298232	rs2362365	6.7 (5.2)	9.1 (6.2)	5.6 (4.7)	5.6 (4.7)			6.3 (5)		5.9 (4.9)	7 (5.3)	6.6 (5.2)	C9orf171, RNU5D-2P	8
9	135298917	rs1412272		6.4 (5.1)										C9orf171, RNU5D-2P	1
9	135300917	rs1001606		6.3 (5)										C9orf171, RNU5D-2P	1
10	75673101	rs2227564			5.2 (4.5)									C10orf55, PLAU	1
10	83602603	rs2207658											5.8 (4.8)	AL356154.1-NRG3	1
10	83874965	rs1649947										5.2 (4.5)		NRG3	1
10	83880290	rs10884225										6.4 (5.1)		NRG3	1
10	83880996	rs11192604										6.2 (5)		NRG3	1
10	83881713	rs1739768										5.1 (4.5)		NRG3	1
10	83931937	rs614287										5.3 (4.6)		NRG3	1
10	83950665	rs1649943										5.5 (4.7)		NRG3	1
10	83951691	rs1649942										5.3 (4.5)		NRG3	1
10	83952605	rs1336286										5.4 (4.6)		NRG3	1
10	83952753	rs2152594										5.5 (4.7)		NRG3	1
10	83953623	rs1649940										5.6 (4.7)		NRG3	1
10	83953716	rs1336287										5.8 (4.8)		NRG3	1
10	83954600	rs12220854							5 (4.4)			6.2 (5)		NRG3	2
10	83954965	rs12772014										5.5 (4.7)		NRG3	1
10	83955217	rs4293073										5.3 (4.6)		NRG3	1
10	83958152	rs12774724										5.1 (4.5)		NRG3	1
10	83958312	rs12769829										5 (4.4)		NRG3	1
10	83959179	rs1614787										5 (4.4)		NRG3	1
10	83964123	rs10786961										5.2 (4.5)		NRG3	1
10	83965348	rs1764073										6.3 (5)		NRG3	1
10	83966320	rs7908131										5.8 (4.8)		NRG3	1
10	83966842	rs10884338										5.9 (4.9)		NRG3	1
10	83967446	rs10786964										5.8 (4.8)		NRG3	1
10	83968400	rs1764075										6 (4.9)		NRG3	1
10	83969034	rs1764076										6 (4.9)		NRG3	1
10	83973325	rs1764077										5.3 (4.6)		NRG3	1
10	83974087	rs12255719										5.9 (4.8)		NRG3	1
10	83974586	rs10884342										5.6 (4.7)		NRG3	1
10	83977442	rs9419959										5 (4.4)		NRG3	1
10	83978695	rs17099627										5 (4.4)		NRG3	1
10	97990491	rs2290713						6.3 (5)						BLNK	1
10	118185623	rs17094717							5.3 (4.6)					PNLIPRP3, SNRPGP6-PNLIPRP3	1
10	118186269	rs1897511							5.5 (4.7)					PNLIPRP3, SNRPGP6-PNLIPRP3	1
10	118187399	rs10787669	5.1 (4.5)		5 (4.4)							5 (4.4)		PNLIPRP3	3
10	118187528	rs10885929	5.2 (4.5)	5 (4.4)								5 (4.4)		PNLIPRP3	3
10	118187936	rs10885930	5 (4.4)						5.6 (4.7)					PNLIPRP3	2
10	118193020	rs10510019	5 (4.4)						5.6 (4.7)					PNLIPRP3	2
10	118193216	rs1431485	5.2 (4.5)	5 (4.4)	5 (4.4)				5.8 (4.8)			5 (4.4)		PNLIPRP3	5
10	118193758	rs10787672							5.4 (4.6)					PNLIPRP3	1
10	119018031	rs363221											5 (4.4)	SLC18A2	1
11	74887165	rs1789693										5 (4.4)		SLCO2B1	1
11	110703407	rs7125147								5.4 (4.6)				HNRNPA1P60-RP11-97I14.1	1
12	1642198	rs4765826								6 (4.9)				WNT5B	1
12	1644376	rs4765827					6.7 (5.2)	6.5 (5.1)		8.8 (6)				WNT5B	3
12	1644885	rs2369856					5.5 (4.6)	5.3 (4.5)		6.7 (5.2)				WNT5B	3
12	1645257	rs12423119								5.8 (4.8)				WNT5B	1
12	42347363	rs1234026		6.5 (5.1)					6.2 (5)	7.8 (5.6)	5.2 (4.5)		5.2 (4.5)	RP11-630C16.2-RP11-440G2.2	5
12	42347909	rs17604448	6.5 (5.1)	9.4 (6.2)		6.9 (5.3)	7.3 (5.4)	5.7 (4.8)	8.9 (6.1)	11.5 (7)	8.1 (5.8)	5.4 (4.6)	7.3 (5.5)	RP11-630C16.2-RP11-440G2.2	10
12	42348023	rs10880212		5.1 (4.5)			5.7 (4.8)		5.7 (4.7)	9.9 (6.4)	5.5 (4.7)			RP11-630C16.2-RP11-440G2.2	5
12	66114630	rs11175885	6 (4.9)	5.7 (4.8)	5.9 (4.8)								5.6 (4.7)	RP11-221N13.4-RPSAP52	4
12	66115059	rs10784491	5.7 (4.7)	5.4 (4.6)	5.5 (4.7)								5.3 (4.6)	RP11-221N13.4-RPSAP52	4
12	66117125	rs17101668	6.1 (4.9)	5.8 (4.8)	6 (4.9)								5.8 (4.8)	RP11-221N13.4-RPSAP52	4
12	118010309	rs708860								5.5 (4.6)				KSR2	1
12	118010438	rs10774934								7.8 (5.7)				KSR2	1
12	118010988	rs816203								8.2 (5.8)				KSR2	1
12	118011133	rs845753						5.2 (4.5)		9 (6.1)				KSR2	2
12	118011284	rs816202								8.3 (5.9)				KSR2	1
12	118011940	rs10774935								5.6 (4.7)				KSR2	1
12	118012391	rs4767568								5.1 (4.5)				KSR2	1
13	36094342	rs9574084					5.3 (4.6)	5.2 (4.5)						NBEA	2
13	36094716	rs9544534					5.4 (4.6)	5.2 (4.5)						NBEA	2
13	36095039	rs9544535					5.6 (4.7)	5.4 (4.6)						NBEA	2
13	36096159	rs9593236					5.7 (4.8)	5.5 (4.7)						NBEA	2
13	36097234	rs9544538					5.3 (4.6)							NBEA	1
13	36102523	rs7337804					5.2 (4.5)							NBEA	1
13	36104431	rs9565359					6.4 (5.1)	5.8 (4.8)						NBEA	2
13	36106282	rs9315349					6.4 (5.1)	5.8 (4.8)						NBEA	2
13	36108037	rs4143551					6.6 (5.1)	6 (4.9)						NBEA	2
13	36108184	rs4143549					6.4 (5.1)	5.8 (4.8)						NBEA	2
13	36109202	rs7999690					6.2 (5)	5.5 (4.7)						NBEA	2
13	36110072	rs9530685					5 (4.4)							NBEA	1
13	46728583	rs1886045								5.2 (4.5)				LCP1	1
13	61266129	rs6562126						5.3 (4.6)						LINC00378	1
15	48379386	rs7178488	7.1 (5.4)	6.7 (5.2)	7 (5.3)	5.6 (4.7)	5.5 (4.7)		5.7 (4.8)		6.4 (5.1)	6.3 (5)	5.7 (4.7)	RP11-208K4.1-SLC24A5	9
15	48380938	rs7180657	7.2 (5.4)	6.9 (5.3)	7.2 (5.4)	5.8 (4.8)	5.7 (4.7)	5.7 (4.8)	5.9 (4.8)		6.6 (5.2)	6.5 (5.1)	5.8 (4.8)	RP11-208K4.1-SLC24A5	10
15	48384907	rs2250072	6.4 (5.1)	6.1 (5)	6.4 (5.1)	5.1 (4.5)			5.1 (4.5)		5.8 (4.8)	5.7 (4.8)	5.1 (4.5)	RP11-208K4.1-SLC24A5	8
15	48387088	rs2459385	6.8 (5.2)	6.2 (5)	6.8 (5.2)	5.1 (4.5)			5.2 (4.5)		5.9 (4.8)	5.8 (4.8)	5.3 (4.5)	RP11-208K4.1-SLC24A5	8
15	48389924	rs12440301	5.5 (4.7)											RP11-208K4.1-SLC24A5	1
15	48519932	rs12907018	8 (5.7)	7.1 (5.4)	7.6 (5.6)	5.6 (4.7)	5.5 (4.6)	5.5 (4.6)	5.5 (4.6)		6.2 (5)	6.7 (5.2)	5.9 (4.8)	SLC12A1	10
15	48520590	rs12912107	9.3 (6.2)	8 (5.7)	9.3 (6.2)		6.1 (4.9)	6.4 (5.1)	5 (4.4)			6.9 (5.3)		SLC12A1	7
15	48520699	rs1484547				10.5 (6.6)	8.2 (5.8)	8.7 (6)	8.9 (6.1)			9.3 (6.2)		SLC12A1	5
15	48521489	rs3825960					6.8 (5.2)							SLC12A1	1
15	48521916	rs3784614					6.9 (5.3)	7.1 (5.4)	7.5 (5.5)		10 (6.5)	8 (5.7)		SLC12A1	5
15	48523267	rs12904216	9.1 (6.1)	7.8 (5.7)	9.2 (6.2)	6.8 (5.3)	5.9 (4.8)	6 (4.9)	5.9 (4.9)		7.3 (5.5)	7 (5.3)	6.3 (5)	SLC12A1	10
15	48523284	rs16960698	9 (6.1)	7.6 (5.6)	9.1 (6.1)	6.7 (5.2)	5.8 (4.8)	5.9 (4.9)	5.6 (4.7)		7.2 (5.4)	6.7 (5.2)	6.2 (5)	SLC12A1	10
15	48526271	rs1531916	8.6 (6)	7.3 (5.4)	8.7 (6)	6.4 (5.1)	5.5 (4.6)	5.6 (4.7)	5.3 (4.6)		6.9 (5.3)	6.4 (5.1)	5.8 (4.8)	SLC12A1	10
15	48528113	rs11070629	7 (5.3)	5.7 (4.8)	7 (5.3)						5.2 (4.5)			SLC12A1	4
15	48529940	rs11633336	6.6 (5.2)	5.3 (4.6)	6.6 (5.2)						5 (4.4)			SLC12A1	4
15	48539587	rs6493311	5.3 (4.5)		5.2 (4.5)									SLC12A1	2
15	48541394	rs8034192	5.3 (4.5)		5.2 (4.5)									SLC12A1	2
15	48542027	rs2279366	5.3 (4.6)		5.2 (4.5)									SLC12A1	2
15	48542330	rs2279369	5.2 (4.5)		5.1 (4.5)									SLC12A1	2
15	48542556	rs6493312	5.3 (4.6)		5.2 (4.5)									SLC12A1	2
15	48568156	rs6493317	5 (4.4)											SLC12A1	1
15	58835317	rs16940472	5 (4.4)							7.2 (5.4)				LIPC	2
15	58836308	rs11852861								5.7 (4.8)				LIPC	1
15	58836938	rs12592139	5.4 (4.6)		6 (4.9)					5.6 (4.7)				LIPC	3
16	77972994	rs3886126				5.2 (4.5)								VAT1L	1
16	85966458	rs11860480								5.1 (4.5)				IRF8-RP11-542M13.3, RP11-542M13.3	1
17	63351629	rs1034992					5 (4.4)							RGS9-AC006080.1	1
17	63352965	rs6504297					6.3 (5)	5.2 (4.5)			5.4 (4.6)			RGS9-AC006080.1	3
18	7678218	rs16952327									5.4 (4.6)			PTPRM	1
18	7679794	rs637809		5.1 (4.5)										PTPRM	1
18	7685307	rs660633									5.6 (4.7)			PTPRM	1
18	7688095	rs617281	5.4 (4.6)	6.9 (5.3)	5.2 (4.5)	6.3 (5)			5 (4.4)		6.3 (5)	5.1 (4.4)	5.7 (4.8)	PTPRM	8
19	19849697	rs247767								5.2 (4.5)				ZNF14-CTC-559E9.9	1
19	19855654	rs7256487								5.6 (4.7)				ZNF14-CTC-559E9.9	1
19	19858318	rs899565								7 (5.3)				CTC-559E9.9, ZNF14-CTC-559E9.9	1
19	19859845	rs8104983								7.7 (5.6)				CTC-559E9.9, ZNF14-CTC-559E9.9	1
19	19860495	rs2023414								7.7 (5.6)				CTC-559E9.9, ZNF14-CTC-559E9.9	1
19	19860523	rs247794								8.2 (5.8)				CTC-559E9.9, ZNF14-CTC-559E9.9	1
19	19861172	rs247792								8.7 (6)				CTC-559E9.9, ZNF14-CTC-559E9.9	1
19	19861682	rs10425230								8.2 (5.8)				CTC-559E9.9	1
19	19862553	rs1351289								8 (5.7)				CTC-559E9.9	1
19	19863014	rs247789								7.9 (5.7)				CTC-559E9.9	1
19	19863284	rs247786								7.1 (5.4)				CTC-559E9.9, LINC00663	1
19	19863631	rs2021824								7 (5.3)				CTC-559E9.9, CTC-559E9.9-LINC00663, LINC00663	1
19	19866371	rs7251035								6.8 (5.2)				CTC-559E9.9, CTC-559E9.9-LINC00663, LINC00663	1
19	19866889	rs247784								6.8 (5.3)				CTC-559E9.4, CTC-559E9.9, CTC-559E9.9-LINC00663, LINC00663	1
19	19868879	rs247782								5 (4.4)				CTC-559E9.4, LINC00663	1
19	33655144	rs1981827				5.1 (4.5)								WDR88	1
19	33663189	rs10422125				5 (4.4)								AC008738.2, WDR88	1
19	33664640	rs8101539				5.9 (4.8)							5.4 (4.6)	AC008738.2, CTD-2540B15.10, LRP3, WDR88	2
19	33667007	rs13344581		5.3 (4.6)		6.3 (5)						5.1 (4.4)	5.8 (4.8)	AC008738.2, CTD-2540B15.10, LRP3, WDR88, WDR88-AC008738.2	4
19	33667329	rs4805859		5.4 (4.6)		6.5 (5.1)			5 (4.4)			5.2 (4.5)	6 (4.9)	AC008738.2, CTD-2540B15.10, LRP3, WDR88, WDR88-AC008738.2	5
19	33668046	rs17833635				5.4 (4.6)								AC008738.2, CTD-2540B15.10, LRP3, WDR88	1
19	33671624	rs8111018				5 (4.4)								AC008738.2, CTD-2540B15.10, LRP3, WDR88	1
20	22415830	rs2757069		5.3 (4.6)										RP5-1004I9.1-LINC00261	1
20	22416040	rs1366857		5 (4.4)										RP5-1004I9.1-LINC00261	1
20	44076496	rs2741538				5.8 (4.8)	5.5 (4.6)				5.8 (4.8)			AL031663.2, RP3-461P17.10	3
22	20997483	rs673017					5.7 (4.8)			6 (4.9)				SMPD4P1	2
6	31318024	rs2844586								5.3 (4.6)				HLA-B, XXbac-BPG248L24.10-HLA-B	1
6	31318144	rs2523619								5.5 (4.7)				HLA-B, XXbac-BPG248L24.10-HLA-B	1
6	31434111	rs3094604								6.9 (5.3)				HCP5, XXbac-BPG181B23.6	1
6	31441901	rs12665745								6.2 (5)				HCP5	1
6	32177880	rs206018						5.1 (4.5)						NOTCH4	1
6	32177900	rs9267833						5.5 (4.6)						NOTCH4	1
6	32179438	rs3132956						5.8 (4.8)						NOTCH4	1
6	32179896	rs2071286						6.1 (5)						NOTCH4	1
6	32180241	rs206019					5.2 (4.5)	6.6 (5.1)						NOTCH4	2
6	32181182	rs206016						6.2 (5)						NOTCH4	1
6	32182759	rs206015					5.1 (4.5)	6.5 (5.1)						NOTCH4	2
6	32183175	rs3131290					5.4 (4.6)	6.8 (5.3)						NOTCH4	2
6	32184221	rs3134799					5.5 (4.7)	6.9 (5.3)		5 (4.4)				NOTCH4	3
6	32184345	rs404860					6.1 (4.9)	7.5 (5.5)		5.5 (4.7)	5.3 (4.6)			NOTCH4	4
6	32184705	rs3134798					6.2 (5)	7.8 (5.6)		5.5 (4.6)	5.5 (4.6)			NOTCH4	4
6	32185605	rs2854050					6.7 (5.2)	8.4 (5.9)		5.9 (4.8)	5.9 (4.8)			NOTCH4	4
6	32185796	rs8192591					6.4 (5.1)	8 (5.7)		5.6 (4.7)				NOTCH4	3
6	32186264	rs436388				5 (4.4)	6.8 (5.2)			6 (4.9)	5.9 (4.9)			NOTCH4	4
6	32186348	rs379464				5.1 (4.5)	7 (5.3)	8.7 (6)		6.2 (5)	6.1 (4.9)			NOTCH4	5
6	32186872	rs2256594				5.3 (4.5)	7.2 (5.4)	8.9 (6.1)		6.4 (5.1)	6.3 (5)			NOTCH4	5
6	32187023	rs394657				5.1 (4.5)	7 (5.3)	8.7 (6)		6.2 (5)	6.1 (4.9)			NOTCH4	5
6	32187605	rs1109771					6.7 (5.2)	8.1 (5.8)			5.2 (4.5)			NOTCH4	3
6	32188099	rs430916					7 (5.3)	8.3 (5.9)			5.3 (4.6)			NOTCH4	3
6	32188603	rs520803				5 (4.4)	7.2 (5.4)	8.5 (5.9)		5 (4.4)	5.4 (4.6)			NOTCH4	5
6	32188640	rs520692				5.1 (4.5)	7.2 (5.4)	8.6 (5.9)		5.1 (4.5)	5.5 (4.7)			NOTCH4	5
6	32188943	rs2071282					7.3 (5.5)							NOTCH4	1
6	32189032	rs415929				5.1 (4.5)	7.2 (5.4)	8.5 (5.9)		5.1 (4.4)	5.5 (4.7)			NOTCH4	5
6	32189841	rs715299				5.3 (4.5)	7.4 (5.5)	8.7 (6)		5.1 (4.5)	5.7 (4.8)			NOTCH4	5
6	32190028	rs3132946				5.2 (4.5)	7.4 (5.5)	8.8 (6)		5.2 (4.5)	5.7 (4.8)			NOTCH4	5
6	32190217	rs915895				6.3 (5)	8.6 (6)	10.2 (6.5)		6.2 (5)	6.7 (5.2)			NOTCH4	5
6	32190390	rs915894				6.4 (5.1)	8.4 (5.9)	8.7 (6)		6.2 (5)	5.8 (4.8)			NOTCH4	5
6	32190406	rs443198				6.3 (5)	7.7 (5.6)	8.4 (5.9)		6.1 (4.9)	6 (4.9)			NOTCH4	5
6	32190620	rs3134931				6.2 (5)	7 (5.3)	8.4 (5.9)						NOTCH4	3
6	32191457	rs375244				6.8 (5.2)	6.5 (5.1)	6.1 (4.9)						NOTCH4	3
6	32191581	rs396960				8.1 (5.8)	7.8 (5.7)	7.4 (5.5)		5.7 (4.8)	5.5 (4.6)			NOTCH4	5
6	32191607	rs8192565				7.8 (5.7)	7.6 (5.6)	7.2 (5.4)		5.5 (4.7)	5.3 (4.6)			NOTCH4	5
6	32191620	rs3134930				7.5 (5.5)	7.7 (5.6)	7 (5.3)		5.4 (4.6)	5.2 (4.5)			NOTCH4	5
6	32192436	rs391755				6.8 (5.2)	6.6 (5.1)	6.1 (4.9)						NOTCH4, NOTCH4-XXbac-BPG154L12.4	3
6	32192560	rs2267644				6.4 (5.1)	6.2 (5)	5.7 (4.7)						NOTCH4, NOTCH4-XXbac-BPG154L12.4	3
6	32192617	rs397081				6.1 (4.9)	5.8 (4.8)	5.3 (4.6)						NOTCH4, NOTCH4-XXbac-BPG154L12.4	3
6	32193698	rs9267845				5.9 (4.8)	5.3 (4.6)	5.1 (4.5)						NOTCH4, NOTCH4-XXbac-BPG154L12.4	3
6	32194339	rs499691				6.2 (5)	5.7 (4.8)	5.5 (4.6)						NOTCH4, NOTCH4-XXbac-BPG154L12.4	3
6	32194854	rs3096691				6.4 (5.1)	5.9 (4.8)	5.6 (4.7)						NOTCH4, NOTCH4-XXbac-BPG154L12.4	3
6	32194956	rs483574				6.3 (5)	5.7 (4.8)	5.5 (4.7)						NOTCH4, NOTCH4-XXbac-BPG154L12.4	3
6	32195017	rs482759				6.2 (5)	5.7 (4.8)	5.5 (4.6)						NOTCH4, NOTCH4-XXbac-BPG154L12.4	3
6	32195332	rs9296012				6.2 (5)	5.7 (4.7)	5.4 (4.6)						NOTCH4, NOTCH4-XXbac-BPG154L12.4	3
6	32195359	rs532385				5.9 (4.8)	5.4 (4.6)	5.1 (4.5)						NOTCH4, NOTCH4-XXbac-BPG154L12.4	3
6	32195988	rs365053				5.3 (4.5)	5.2 (4.5)	5 (4.4)						NOTCH4, NOTCH4-XXbac-BPG154L12.4	3
6	32196864	rs9378123				5.8 (4.8)	5.8 (4.8)	5.3 (4.5)						NOTCH4-XXbac-BPG154L12.4	3
6	32196873	rs374205					6 (4.9)							NOTCH4-XXbac-BPG154L12.4	1
6	32197463	rs495089				5.5 (4.7)	5.5 (4.7)	5 (4.4)						NOTCH4-XXbac-BPG154L12.4	3
6	32198049	rs1426713				5.3 (4.6)	5.2 (4.5)							NOTCH4-XXbac-BPG154L12.4	2
6	32198056	rs440261				5.7 (4.7)	5.3 (4.6)	5.1 (4.4)						NOTCH4-XXbac-BPG154L12.4	3
6	32198867	rs404890				5.8 (4.8)	5.5 (4.7)	5.2 (4.5)						NOTCH4-XXbac-BPG154L12.4	3
6	32198936	rs2849015				6.2 (5)	6 (4.9)	5.7 (4.7)						NOTCH4-XXbac-BPG154L12.4	3
6	32199144	rs377763				5.7 (4.7)	5.4 (4.6)	5.1 (4.5)						NOTCH4-XXbac-BPG154L12.4	3
6	32199352	rs9267873				5.3 (4.5)								NOTCH4-XXbac-BPG154L12.4	1
6	32202935	rs9267898				5 (4.4)								NOTCH4-XXbac-BPG154L12.4	1
6	32205110	rs9267911				5 (4.4)								NOTCH4-XXbac-BPG154L12.4	1
6	32339548	rs2073045				5.2 (4.5)	5.6 (4.7)	5.2 (4.5)						C6orf10	3
6	32339647	rs2050189				5.8 (4.8)	6.8 (5.2)	6.8 (5.3)						C6orf10	3
6	32376471	rs3763313					5.1 (4.5)							BTNL2, BTNL2-HLA-DRA	1
6	32682394	rs3997848					5.1 (4.5)							MTCO3P1-XXbac-BPG254F23.7, XXbac-BPG254F23.7	1
6	32682664	rs9275601					5.8 (4.8)							MTCO3P1-XXbac-BPG254F23.7, XXbac-BPG254F23.7	1
6	32804217	rs3819714								5 (4.4)				PSMB8, TAP2	1
6	32804570	rs3819720								5 (4.4)				PSMB8, TAP2	1
*Only positive XP-EHH scores are presented
